# Supplementary material for: Genome-Wide Chromatin Immunoprecipitation Sequencing Analysis of the Penicillium chrysogenum Velvet Protein PcVelA Identifies Methyltransferase PcLlmA as a Novel Downstream Regulator of Fungal Development
Source: mSphere. 2016 Jul 13;1(4):e00149-16. doi: 10.1128/mSphere.00149-16 (PMC4999599; doi:10.1128/mSphere.00149-16)
Supplement: Data Set S1 [file sph004162112sd7.xlsx]

## Sheet: Tabelle1
		peak information																next upstream feature																		next downstream feature
		chr	start	end		summit						peak valuea						gene identifier and 5`-3` orientation						microarray datab			description (as obtained from blastp)									gene identifier and 5`-3` orientation						microarray datab			description (as obtained from blastp)
#name (cmd = mergePeaks -d 100 VelA_shaking1_peaks.txt VelA_shaking2_peaks.txt -prefix merge)	chr				strand		Parent files	Total subpeaks	VelA_shaking1_peaks.txt	VelA_shaking2_peaks.txt	peak contig		overlapping feature	overlapping feature type	overlapping feature start	overlapping feature end	overlapping feature strand						Seq. Name	ΔvelA 48h	ΔvelA 60h	ΔvelA 96h		Seq. Length	#Hits	min. eValue	mean Similarity	#GOs	GOs	Enzyme Codes	InterProScan						Seq. Name	ΔvelA 48h	ΔvelA 60h	ΔvelA 96h		Seq. Length	#Hits	min. eValue	mean Similarity
Merged-P2_niaD18_chr3-3848651-2	P2_niaD18_chr1	chr1	12834986	12835095	+	12835041	VelA_shaking1_peaks.txt|VelA_shaking2_peaks.txt	2	P2_niaD18_chr1-72	P2_niaD18_chr1-1	P2_niaD18_chr1	8230	Pc06g00900	gene	12834511	12835118	f	Pc06g00910	gene	12831480	12833141	←	Pc06g00910	-0.0585302	0.205052	0.38842	---NA---	409	20	0.0	68.45%	3	F:molecular_function; P:multicellular organismal development; C:cellular_component		no IPS match	Pc06g00890	gene	12835261	12838062	→	Pc06g00890	0.00891787	-0.266944	-0.726635	heat shock protein hsp98 hsp104	933	20	0.0	91.8%
Merged-P2_niaD18_chr2-2266573-2	P2_niaD18_chr1	chr1	298489	298619	+	298554	VelA_shaking1_peaks.txt|VelA_shaking2_peaks.txt	2	P2_niaD18_chr1-124	P2_niaD18_chr1-2	P2_niaD18_chr1	7297	NA	NA	NA	NA	NA	Pc14g01280	gene	297640	298062	→	Pc14g01280	0.159883	0.422544	0.340528	heat shock protein	81	20	1.80664e-34	72.55%	3	C:mitochondrion; F:molecular_function; P:biological_process		IPR008011 (PFAM)	Pc14g01290	gene	298748	299362	→	Pc14g01290	-0.158214	0.0105733	1.15602	30 kDa heat shock protein	204	20	1.30158e-79	59.0%
Merged-P2_niaD18_chr1-2628146-2	P2_niaD18_chr3	chr3	3865798	3865914	+	3865856	VelA_shaking1_peaks.txt|VelA_shaking2_peaks.txt	2	P2_niaD18_chr3-1	P2_niaD18_chr3-2	P2_niaD18_chr3	5214	Pc22g06440	gene	3865842	3866483	f	Pc22g06450	gene	3861920	3864573	←	Pc22g06450	0.586306	0.439889	0.371933	C6 transcription factor	811	20	0.0	58.85%	4	F:sequence-specific DNA binding transcription factor activity; F:zinc ion binding; C:transcription factor complex; P:regulation of transcription, DNA-dependent	-	IPR001138 (PFAM); IPR007219 (PFAM)	Pc22g06430	gene	3866822	3870747	→	Pc22g06430	0.0944305	-0.0679645	-0.378223	C2 domain protein	1236	20	0.0	79.75%
Merged-P2_niaD18_chr2-10259504-2	P2_niaD18_chr4	chr4	2296789	2296927	+	2296858	VelA_shaking1_peaks.txt|VelA_shaking2_peaks.txt	2	P2_niaD18_chr4-42	P2_niaD18_chr4-1	P2_niaD18_chr4	4924	NA	NA	NA	NA	NA	Pc13g12990	gene	2294211	2296583	←	Pc13g12990	-0.111575	-0.119618	-0.198246	hsp70 chaperone hsp88	708	20	0.0	84.9%	4	P:protein folding; F:ATP binding; P:response to unfolded protein; P:mycelium development	-	IPR001023 (PRINTS); IPR013126 (PFAM); PD000089 (PRODOM), G3DSA:3.30.420.40 (GENE3D), G3DSA:3.90.640.10 (GENE3D), PTHR19375:SF13 (PANTHER), SSF100920 (SUPERFAMILY), SSF100934 (SUPERFAMILY), SSF53067 (SUPERFAMILY)	Pc13g13000	gene	2297297	2299662	←	Pc13g13000	-0.259024	-0.0708653	0.151978	chitin synthase D	762	20	0.0	78.15%
Merged-P2_niaD18_chr2-5387667-2	P2_niaD18_chr2	chr2	6829055	6829161	+	6829108	VelA_shaking1_peaks.txt|VelA_shaking2_peaks.txt	2	P2_niaD18_chr2-1	P2_niaD18_chr2-3	P2_niaD18_chr2	4891	NA	NA	NA	NA	NA	Pc21g08970	gene	6827195	6828743	→	Pc21g08970	0.366161	-1.16213	-0.788082	---NA---	489	14	0.0	6.47143e+13	1	F:zinc ion binding		IPR007527 (PROFILE)	Pc21g08980	gene	6830169	6830911	→	Pc21g08980	0.0451116	-0.441	-0.0221621	---NA---	147	1	8.84863e-77	100.0%
Merged-P2_niaD18_chr1-2788858-2	P2_niaD18_chr1	chr1	12594578	12594684	+	12594631	VelA_shaking1_peaks.txt|VelA_shaking2_peaks.txt	2	P2_niaD18_chr1-1	P2_niaD18_chr1-5	P2_niaD18_chr1	4765	NA	NA	NA	NA	NA	Pc06g01970	gene	12591431	12594119	←	Pc06g01970	-	-	-	AAA family ATPase	782	20	0.0	64.05%	2	F:nucleoside-triphosphatase activity; F:ATP binding		IPR003593 (SMART); IPR003959 (PFAM); G3DSA:3.40.50.300 (GENE3D), PTHR23077 (PANTHER), PTHR23077:SF16 (PANTHER), SSF52540 (SUPERFAMILY)	Pc06g01960	gene	12594807	12595402	→	Pc06g01960	-5.34952	-5.05008	-4.00314	---NA---	182	5	5.25535e-98	77.2%
Merged-P2_niaD18_chr3-484441-2	P2_niaD18_chr2	chr2	981078	981182	+	981130	VelA_shaking1_peaks.txt|VelA_shaking2_peaks.txt	2	P2_niaD18_chr2-134	P2_niaD18_chr2-1	P2_niaD18_chr2	4143	NA	NA	NA	NA	NA	Pc20g11630	gene	977894	979531	←	Pc20g11630	-	-	-	actin	375	20	0.0	99.0%	5	C:cytoskeleton; C:cytoplasm; F:ATP binding; F:structural molecule activity; F:protein binding	-	IPR004000 (PRINTS); IPR004001 (PROSITE); G3DSA:3.30.420.40 (GENE3D), G3DSA:3.90.640.10 (GENE3D), SSF53067 (SUPERFAMILY)	Pc20g11620	gene	981362	982068	→	Pc20g11620	0.000741471	0.162908	-0.0405781	hsp70 nucleotide exchange factor	215	20	7.61237e-101	72.85%
Merged-P2_niaD18_chr4-2210502-2	P2_niaD18_chr3	chr3	267712	267832	+	267772	VelA_shaking1_peaks.txt|VelA_shaking2_peaks.txt	2	P2_niaD18_chr3-2	P2_niaD18_chr3-3	P2_niaD18_chr3	4088	NA	NA	NA	NA	NA	Pc12g01120	gene	266700	267338	←	Pc12g01120	0.429749	0.352477	-1.21997	---NA---	212	11	5.55373e-86	6.70909e+12	0	-		no IPS match	Pc12g01140	gene	270014	271194	←	Pc12g01140	0.0399544	0.0407127	1.80803	alcohol dehydrogenase	352	20	0.0	65.8%
Merged-P2_niaD18_chr3-4600851-2	P2_niaD18_chr3	chr3	3664570	3664674	+	3664622	VelA_shaking1_peaks.txt|VelA_shaking2_peaks.txt	2	P2_niaD18_chr3-3	P2_niaD18_chr3-5	P2_niaD18_chr3	3471	NA	NA	NA	NA	NA	Pc22g07240	gene	3662454	3663251	←	Pc22g07240	0.0448008	0.130363	0.23288	---NA---	265	20	1.82467e-137	70.9%	0	-		IPR017853 (SUPERFAMILY)	Pc22g07230	gene	3666941	3667731	→	Pc22g07230	-0.128787	0.0572468	-0.152183	mitochondrial chaperone	213	20	1.60853e-85	80.45%
Merged-P2_niaD18_chr2-4956452-2	P2_niaD18_chr4	chr4	2352670	2352785	+	2352728	VelA_shaking1_peaks.txt|VelA_shaking2_peaks.txt	2	P2_niaD18_chr4-1	P2_niaD18_chr4-2	P2_niaD18_chr4	3035	Pc13g13200	gene	2352526	2354270	f	Pc13g13190	gene	2348490	2348960	→	Pc13g13190	0.234724	0.055538	0.0639411	snf2 family helicase	156	2	2.88966e-76	85.0%	0	-		no IPS match	Pc13g13210	gene	2355509	2357692	→	Pc13g13210	0.608878	0.0569555	-0.491177	nuclear RNA binding protein	727	17	0.0	522941176470588
Merged-P2_niaD18_chr3-178089-2	P2_niaD18_chr3	chr3	3291239	3291352	+	3291296	VelA_shaking1_peaks.txt|VelA_shaking2_peaks.txt	2	P2_niaD18_chr3-5	P2_niaD18_chr3-6	P2_niaD18_chr3	2920	NA	NA	NA	NA	NA	Pc22g08900	gene	3287270	3290485	→	Pc22g08900	0.154357	0.0856037	0.207052	---NA---	401	1	0.0	100.0%	0	-		no IPS match	Pc22g08890	gene	3292090	3293814	←	Pc22g08890	0.0939401	0.386462	0.81643	---NA---	504	17	0.0	5.57647e+13
Merged-P2_niaD18_chr1-3173077-2	P2_niaD18_chr2	chr2	5277086	5277199	+	5277143	VelA_shaking1_peaks.txt|VelA_shaking2_peaks.txt	2	P2_niaD18_chr2-2	P2_niaD18_chr2-11	P2_niaD18_chr2	2756	NA	NA	NA	NA	NA	Pc21g02240	gene	5275641	5276910	←	Pc21g02240	2.56489	1.6375	0.824305	TAM domain methyltransferase LlmA	338	20	0.0	72.5%	1	F:methyltransferase activity	EC:2.1.1.0	IPR013217 (PFAM); G3DSA:3.40.50.150 (GENE3D), PTHR10108 (PANTHER), PTHR10108:SF16 (PANTHER), SSF53335 (SUPERFAMILY)	Pc21g02250	gene	5277682	5278578	←	Pc21g02250	0.674416	0.61981	0.479559	---NA---	254	1	1.23191e-143	100.0%
Merged-P2_niaD18_chr1-6251768-2	P2_niaD18_chr3	chr3	2412991	2413116	+	2413054	VelA_shaking1_peaks.txt|VelA_shaking2_peaks.txt	2	P2_niaD18_chr3-4	P2_niaD18_chr3-13	P2_niaD18_chr3	2694	NA	NA	NA	NA	NA	Pc12g10230	gene	2407270	2410250	←	Pc12g10230	0.544434	0.680268	0.674924	DNA repair protein Rad4	943	20	0.0	66.05%	3	F:damaged DNA binding; C:nucleus; P:nucleotide-excision repair		IPR004583 (PANTHER); IPR018325 (PFAM); IPR018326 (PFAM); IPR018327 (PFAM); IPR018328 (PFAM)	Pc12g10240	gene	2414758	2415107	←	Pc12g10240	0.682732	0.0591701	0.233556	---NA---	106	1	2.05004e-42	100.0%
Merged-P2_niaD18_chr2-940212-2	P2_niaD18_chr3	chr3	1706182	1706294	+	1706238	VelA_shaking1_peaks.txt|VelA_shaking2_peaks.txt	2	P2_niaD18_chr3-6	P2_niaD18_chr3-12	P2_niaD18_chr3	2627	Pc12g07230	gene	1705379	1706495	f	Pc12g07220	gene	1703095	1704055	←	Pc12g07220	0.23154	0.887568	0.480026	Stc1 superfamily protein	253	6	1.78263e-135	601666666666666	0	-		PS51257 (PROFILE)	Pc12g07240	gene	1707332	1708688	→	Pc12g07240	0.261633	-0.0676859	0.23145	---NA---	258	1	3.59248e-145	100.0%
Merged-P2_niaD18_chr2-6863970-2	P2_niaD18_chr3	chr3	193006	193113	+	193060	VelA_shaking1_peaks.txt|VelA_shaking2_peaks.txt	2	P2_niaD18_chr3-7	P2_niaD18_chr3-10	P2_niaD18_chr3	2585	NA	NA	NA	NA	NA	Pc12g00790	gene	188376	189986	→	Pc12g00790	-0.168107	-0.116939	0.0701271	---NA---	485	2	0.0	73.0%	0	-		no IPS match	Pc12g00810	gene	194048	195371	←	Pc12g00810	0.2219	-0.0547631	0.0711798	GPI anchored protein	395	20	0.0	72.7%
Merged-P2_niaD18_chr4-822913-2	P2_niaD18_chr1	chr1	9240828	9240979	+	9240904	VelA_shaking1_peaks.txt|VelA_shaking2_peaks.txt	2	P2_niaD18_chr1-189	P2_niaD18_chr1-7	P2_niaD18_chr1	2562	NA	NA	NA	NA	NA	Pc13g08810	gene	9239601	9240618	←	Pc13g08810	0.256721	0.264998	0.275773	eukaryotic translation elongation factor 1 subunit Eef1-beta	227	20	1.7548e-99	81.95%	4	F:translation elongation factor activity; C:eukaryotic translation elongation factor 1 complex; C:ribosome; P:regulation of translational elongation	-	IPR004046 (PFAM); IPR010987 (G3DSA:1.20.1050.GENE3D); IPR014038 (PFAM); IPR014717 (G3DSA:3.30.70.GENE3D); PTHR11595 (PANTHER), PTHR11595:SF7 (PANTHER), PF10587 (PFAM)	Pc13g08820	gene	9241037	9243406	→	Pc13g08820	0.430948	0.294961	-0.020135	heat shock protein chaperonin	789	20	0.0	90.4%
Merged-P2_niaD18_chr3-5120335-2	P2_niaD18_chr1	chr1	318805	318962	+	318884	VelA_shaking1_peaks.txt|VelA_shaking2_peaks.txt	2	P2_niaD18_chr1-8	P2_niaD18_chr1-14	P2_niaD18_chr1	2548	NA	NA	NA	NA	NA	Pc14g01370	gene	315561	318122	←	Pc14g01370	0.234411	0.559797	0.0793817	Zn(II)2Cys6 transcription factor	701	20	0.0	58.3%	4	F:sequence-specific DNA binding transcription factor activity; F:zinc ion binding; C:transcription factor complex; P:regulation of transcription, DNA-dependent		IPR001138 (PFAM); G3DSA:4.10.240.10 (GENE3D)	Pc14g01380	gene	319270	325049	←	Pc14g01380	-0.0509306	0.15287	0.0993534	proteasome component	1857	20	0.0	74.9%
Merged-P2_niaD18_chr4-721833-2	P2_niaD18_chr3	chr3	3848589	3848714	+	3848652	VelA_shaking1_peaks.txt|VelA_shaking2_peaks.txt	2	P2_niaD18_chr3-8	P2_niaD18_chr3-9	P2_niaD18_chr3	2544	NA	NA	NA	NA	NA	Pc22g06510	gene	3847614	3848044	←	Pc22g06510	0.167964	0.0265395	0.13893	---NA---	107	1	7.73886e-52	100.0%	0	-		no IPS match	Pc22g06500	gene	3849352	3851116	→	Pc22g06500	0.852832	0.987166	1.18562	amino acid transporter	455	20	0.0	79.9%
Merged-P2_niaD18_chr2-7251486-2	P2_niaD18_chr1	chr1	10513937	10514080	+	10514009	VelA_shaking1_peaks.txt|VelA_shaking2_peaks.txt	2	P2_niaD18_chr1-15	P2_niaD18_chr1-12	P2_niaD18_chr1	2400	NA	NA	NA	NA	NA	Pc16g12250	gene	10510965	10512128	→	Pc16g12250	-0.0407306	-0.322969	0.12687	btb poz domain protein	283	20	6.2307e-160	55.7%	1	F:protein binding		IPR000210 (SMART); IPR011333 (G3DSA:3.30.710.GENE3D); IPR013069 (PFAM); IPR013089 (PANTHER); PTHR23230:SF178 (PANTHER)	Pc16g12240	gene	10514175	10515362	→	Pc16g12240	-0.379549	-0.259486	0.0332164	---NA---	184	1	1.46876e-100	100.0%
Merged-P2_niaD18_chr3-1873349-2	P2_niaD18_chr3	chr3	3866455	3866602	+	3866529	VelA_shaking1_peaks.txt|VelA_shaking2_peaks.txt	2	P2_niaD18_chr3-16	P2_niaD18_chr3-8	P2_niaD18_chr3	2305	NA	NA	NA	NA	NA	Pc22g06440	gene	3865842	3866483	→	Pc22g06440	-0.19763	0.169883	-0.0152763	---NA---	175	1	4.01983e-93	100.0%	0	-		no IPS match	Pc22g06430	gene	3866822	3870747	→	Pc22g06430	0.0944305	-0.0679645	-0.378223	C2 domain protein	1236	20	0.0	79.75%
Merged-P2_niaD18_chr2-4569400-2	P2_niaD18_chr2	chr2	5279315	5279427	+	5279371	VelA_shaking1_peaks.txt|VelA_shaking2_peaks.txt	2	P2_niaD18_chr2-3	P2_niaD18_chr2-21	P2_niaD18_chr2	2249	NA	NA	NA	NA	NA	Pc21g02250	gene	5277682	5278578	←	Pc21g02250	0.674416	0.61981	0.479559	---NA---	254	1	1.23191e-143	100.0%	0	-		no IPS match	Pc21g02260	gene	5280022	5283252	←	Pc21g02260	-0.273863	-0.308981	0.0894555	importin beta-5 subunit	1038	20	0.0	80.75%
Merged-P2_niaD18_chr1-7836773-2	P2_niaD18_chr3	chr3	2074686	2074792	+	2074739	VelA_shaking1_peaks.txt|VelA_shaking2_peaks.txt	2	P2_niaD18_chr3-58	P2_niaD18_chr3-4	P2_niaD18_chr3	2231	Pc12g08880	gene	2074488	2075193	f	Pc12g08870	gene	2072705	2074147	←	Pc12g08870	1.18497	0.484342	-0.0961214	proline oxidase	480	20	0.0	76.25%	6	P:glutamate biosynthetic process; P:proline catabolic process; P:oxidation-reduction process; F:proline dehydrogenase activity; P:arginine metabolic process; P:proline biosynthetic process	EC:1.5.99.8	IPR002872 (PFAM); IPR015659 (PANTHER); G3DSA:3.20.20.220 (GENE3D), SSF51730 (SUPERFAMILY)	Pc12g08900	gene	2076680	2078527	→	Pc12g08900	0.881608	0.463892	0.729609	delta-1-pyrroline-5-carboxylate dehydrogenase	574	20	0.0	86.6%
Merged-P2_niaD18_chr3-4264669-2	P2_niaD18_chr1	chr1	2788805	2788911	+	2788858	VelA_shaking1_peaks.txt|VelA_shaking2_peaks.txt	2	P2_niaD18_chr1-4	P2_niaD18_chr1-27	P2_niaD18_chr1	2154	NA	NA	NA	NA	NA	Pc22g17550	gene	2783379	2786842	→	Pc22g17550	0.139353	0.0922001	-0.26663	RNA polymerase II mediator complex subunit	1022	20	0.0	76.75%	2	C:nucleus; P:regulation of transcription, DNA-dependent	-	IPR014801 (PFAM)	Pc22g17530	gene	2789670	2794223	→	Pc22g17530	0.0133941	-0.272446	1.54147	ABC multidrug transporter aa5	1450	20	0.0	83.8%
Merged-P2_niaD18_chr1-13003369-2	P2_niaD18_chr2	chr2	5168677	5168789	+	5168733	VelA_shaking1_peaks.txt|VelA_shaking2_peaks.txt	2	P2_niaD18_chr2-4	P2_niaD18_chr2-12	P2_niaD18_chr2	2139	NA	NA	NA	NA	NA	Pc21g01780	gene	5161630	5165467	←	Pc21g01780	0.147211	0.507542	-0.284036	cell division control protein Cdc25	1219	20	0.0	79.6%	5	F:guanyl-nucleotide exchange factor activity; C:intracellular; P:regulation of small GTPase mediated signal transduction; P:cell division; P:regulation of GTPase activity	-	IPR000651 (PFAM); IPR001452 (PFAM); IPR001895 (G3DSA:1.10.840.GENE3D); IPR008937 (PANTHER); IPR015759 (PTHR23113:PANTHER); PD000066 (PRODOM), PR00452 (PRINTS), G3DSA:1.20.870.10 (GENE3D), G3DSA:2.30.30.40 (GENE3D)	Pc21g01790	gene	5169111	5170980	←	Pc21g01790	0.147985	-0.0111081	-0.143532	---NA---	295	1	1.67314e-155	100.0%
Merged-P2_niaD18_chr2-553045-2	P2_niaD18_chr1	chr1	5928732	5928852	+	5928792	VelA_shaking1_peaks.txt|VelA_shaking2_peaks.txt	2	P2_niaD18_chr1-5	P2_niaD18_chr1-26	P2_niaD18_chr1	2139	NA	NA	NA	NA	NA	Pc18g01830	gene	5926669	5927371	→	Pc18g01830	-0.609643	-0.42752	-0.339799	---NA---	172	20	3.87274e-90	77.05%	4	C:mitochondrial outer membrane; C:mitochondrion; F:molecular_function; P:biological_process		PTHR23241 (PANTHER), PTHR23241:SF14 (PANTHER)	Pc18g01840	gene	5929012	5930573	→	Pc18g01840	-2.58465	-2.1245	-1.69406	TAM domain methyltransferase, LaeA-like	330	20	0.0	75.75%
Merged-P2_niaD18_chr3-3865856-2	P2_niaD18_chr1	chr1	13531647	13531747	+	13531697	VelA_shaking1_peaks.txt|VelA_shaking2_peaks.txt	2	P2_niaD18_chr1-3	P2_niaD18_chr1-35	P2_niaD18_chr1	2079	NA	NA	NA	NA	NA	Pc15g00300	gene	13530419	13531366	→	Pc15g00300	0.906778	1.62622	1.75783	---NA---	278	20	3.77034e-145	56.1%	3	F:molecular_function; P:biological_process; C:cellular_component		SignalP (SIGNALP)	Pc15g00290	gene	13532677	13533403	←	Pc15g00290	0.404889	-8.88178e-16	0.248885	---NA---	159	1	9.61225e-86	100.0%
Merged-P2_niaD18_chr2-4138721-2	P2_niaD18_chr3	chr3	717680	717782	+	717731	VelA_shaking1_peaks.txt|VelA_shaking2_peaks.txt	2	P2_niaD18_chr3-9	P2_niaD18_chr3-16	P2_niaD18_chr3	2031	NA	NA	NA	NA	NA	Pc12g03140	gene	717143	717460	←	Pc12g03140	-0.0195583	0.0526803	-0.0968292	---NA---	80	10	1.7238e-36	76.7%	0	-		no IPS match	Pc12g03150	gene	718606	719497	→	Pc12g03150	-0.0518066	-0.222032	0.155434	---NA---	252	1	9.2004e-145	100.0%
Merged-P2_niaD18_chr2-9378382-2	P2_niaD18_chr3	chr3	3285703	3285805	+	3285754	VelA_shaking1_peaks.txt|VelA_shaking2_peaks.txt	2	P2_niaD18_chr3-10	P2_niaD18_chr3-15	P2_niaD18_chr3	2029	Pc22g08910	gene	3285336	3286668	r	Pc22g08920	gene	3283190	3283613	←	Pc22g08920	0.210801	-0.0690258	0.111957	---NA---	110	1	6.80506e-54	100.0%	0	-		no IPS match	Pc22g08900	gene	3287270	3290485	→	Pc22g08900	0.154357	0.0856037	0.207052	---NA---	401	1	0.0	100.0%
Merged-P2_niaD18_chr1-7027343-2	P2_niaD18_chr4	chr4	1955102	1955210	+	1955156	VelA_shaking1_peaks.txt|VelA_shaking2_peaks.txt	2	P2_niaD18_chr4-2	P2_niaD18_chr4-9	P2_niaD18_chr4	2027	NA	NA	NA	NA	NA	Pc13g11500	gene	1951052	1952095	→	Pc13g11500	0.589101	0.948651	0.671923	alpha beta hydrolase fold protein	347	20	0.0	65.05%	4	F:hydrolase activity; F:catalytic activity; F:aminopeptidase activity; F:prolyl aminopeptidase activity		IPR000073 (PFAM); G3DSA:3.40.50.1820 (GENE3D), PTHR10992 (PANTHER), PTHR10992:SF18 (PANTHER), PS51257 (PROFILE), SSF53474 (SUPERFAMILY)	Pc13g11520	gene	1956364	1958307	→	Pc13g11520	-0.156123	-0.164861	-0.899431	siderophore biosynthesis family protein	563	20	0.0	56.75%
Merged-P2_niaD18_chr2-5279371-2	P2_niaD18_chr1	chr1	12654850	12654957	+	12654904	VelA_shaking1_peaks.txt|VelA_shaking2_peaks.txt	2	P2_niaD18_chr1-2	P2_niaD18_chr1-38	P2_niaD18_chr1	2023	NA	NA	NA	NA	NA	Pc06g01710	gene	12651873	12653229	→	Pc06g01710	0.147143	0.0645273	0	---NA---	169	1	4.86019e-90	100.0%	0	-		no IPS match	Pc06g01700	gene	12657079	12657762	←	Pc06g01700	-0.161289	-0.0288777	-0.392528	---NA---	228	1	1.31405e-124	100.0%
Merged-P2_niaD18_chr3-3291295-2	P2_niaD18_chr1	chr1	13163255	13163362	+	13163309	VelA_shaking1_peaks.txt|VelA_shaking2_peaks.txt	2	P2_niaD18_chr1-11	P2_niaD18_chr1-21	P2_niaD18_chr1	1928	NA	NA	NA	NA	NA	Pc15g01790	gene	13158661	13159152	←	Pc15g01790	-0.311217	-0.060714	0.0802661	---NA---	105	1	5.01142e-51	100.0%	0	-		no IPS match	Pc15g01780	gene	13166451	13167270	←	Pc15g01780	-0.243252	-0.0039552	-0.0961911	---NA---	159	1	2.96667e-83	100.0%
Merged-P2_niaD18_chr1-2727435-2	P2_niaD18_chr2	chr2	7517364	7517473	+	7517419	VelA_shaking1_peaks.txt|VelA_shaking2_peaks.txt	2	P2_niaD18_chr2-22	P2_niaD18_chr2-10	P2_niaD18_chr2	1892	Pc21g11740	gene	7517151	7519020	r	Pc21g11730	gene	7516001	7516750	←	Pc21g11730	0.120509	0.184649	0.00447696	L-PSP endoribonuclease family protein (Hmf1)	122	20	3.38839e-60	84.8%	0	-		IPR006056 (TIGRFAMs); IPR006175 (PANTHER); IPR013813 (G3DSA:3.30.1330.GENE3D)	Pc21g11750	gene	7520897	7521559	→	Pc21g11750	0.080997	0.492057	0.604908	adenine phosphoribosyltransferase 1	202	20	5.80538e-95	86.3%
Merged-P2_niaD18_chr2-686772-2	P2_niaD18_chr2	chr2	6129177	6129290	+	6129234	VelA_shaking1_peaks.txt|VelA_shaking2_peaks.txt	2	P2_niaD18_chr2-7	P2_niaD18_chr2-17	P2_niaD18_chr2	1821	NA	NA	NA	NA	NA	Pc21g05980	gene	6127808	6128680	→	Pc21g05980	0.714373	1.02627	0.822401	---NA---	347	20	3.98794e-160	58.75%	0	-		no IPS match	Pc21g05990	gene	6130306	6131795	→	Pc21g05990	0.143046	0.0112753	-0.342637	---NA---	205	1	1.08726e-112	100.0%
Merged-P2_niaD18_chr3-881759-2	P2_niaD18_chr1	chr1	2557300	2557416	+	2557358	VelA_shaking1_peaks.txt|VelA_shaking2_peaks.txt	2	P2_niaD18_chr1-7	P2_niaD18_chr1-45	P2_niaD18_chr1	1820	NA	NA	NA	NA	NA	Pc22g18510	gene	2555281	2556551	←	Pc22g18510	0.0252265	0.248369	1.14412	integral membrane family protein	integral membrane family protein	20	7.23781e-146	54.9%	3	F:molecular_function; P:biological_process; C:cellular_component		SignalP (SIGNALP), tmhmm (TMHMM)	Pc22g18500	gene	2558030	2559317	→	Pc22g18500	0.0425516	0.680107	1.18298	tyrosinase central domain-containing protein	410	20	0.0	69.9%
Merged-P2_niaD18_chr2-7121135-2	P2_niaD18_chr1	chr1	9645485	9645596	+	9645541	VelA_shaking1_peaks.txt|VelA_shaking2_peaks.txt	2	P2_niaD18_chr1-9	P2_niaD18_chr1-40	P2_niaD18_chr1	1810	Pc13g10350	gene	9645209	9646045	f	Pc13g10340	gene	9643174	9645200	←	Pc13g10340	-0.192301	0.148375	0.0739766	---NA---	344	1	0.0	100.0%	0	-		no IPS match	Pc13g10360	gene	9646221	9648752	←	Pc13g10360	0.165394	0.113312	-0.138339	serine threonine protein kinase	825	20	0.0	75.05%
Merged-P2_niaD18_chr4-2755096-2	P2_niaD18_chr2	chr2	6130396	6130522	+	6130459	VelA_shaking1_peaks.txt|VelA_shaking2_peaks.txt	2	P2_niaD18_chr2-6	P2_niaD18_chr2-20	P2_niaD18_chr2	1803	Pc21g05990	gene	6130306	6131795	f	Pc21g05980	gene	6127808	6128680	→	Pc21g05980	0.714373	1.02627	0.822401	---NA---	347	20	3.98794e-160	58.75%	0	-		no IPS match	Pc21g06000	gene	6132280	6133431	←	Pc21g06000	0.0890244	0.459486	1.07662	oxidoreductase, 2OG-Fe(II) oxygenase family	350	20	0.0	72.55%
Merged-P2_niaD18_chr3-970839-2	P2_niaD18_chr3	chr3	4010910	4011028	+	4010969	VelA_shaking1_peaks.txt|VelA_shaking2_peaks.txt	2	P2_niaD18_chr3-12	P2_niaD18_chr3-20	P2_niaD18_chr3	1782	NA	NA	NA	NA	NA	Pc22g05960	gene	4007653	4009625	→	Pc22g05960	-0.0763201	0.0585809	0.161228	---NA---	196	1	7.68393e-108	100.0%	0	-		no IPS match	Pc22g05940	gene	4011725	4013357	←	Pc22g05940	-0.272855	0.133942	-0.325789	aminotransferase, classes I and II	482	20	0.0	89.9%
Merged-P2_niaD18_chr1-10877419-2	P2_niaD18_chr1	chr1	7828705	7828833	+	7828769	VelA_shaking1_peaks.txt|VelA_shaking2_peaks.txt	2	P2_niaD18_chr1-6	P2_niaD18_chr1-57	P2_niaD18_chr1	1768	Pc13g03150	gene	7828363	7828949	f	Pc13g03140	gene	7822193	7825717	←	Pc13g03140	0.0655176	0.289568	0.118564	serine/threonine-protein kinase Ssp1	1174	20	0.0	67.6%	3	F:protein kinase activity; F:ATP binding; P:protein phosphorylation	-	IPR000719 (PROFILE); IPR011009 (SUPERFAMILY); IPR017442 (PFAM); PD000001 (PRODOM), G3DSA:1.10.510.10 (GENE3D), G3DSA:3.30.200.20 (GENE3D), PTHR22982 (PANTHER), PTHR22982:SF40 (PANTHER)	Pc13g03160	gene	7829124	7830912	→	Pc13g03160	0.00737143	-0.0634882	-0.192953	---NA---	252	1	2.76392e-119	100.0%
Merged-P2_niaD18_chr3-1179977-2	P2_niaD18_chr3	chr3	1259678	1259793	+	1259736	VelA_shaking1_peaks.txt|VelA_shaking2_peaks.txt	2	P2_niaD18_chr3-14	P2_niaD18_chr3-17	P2_niaD18_chr3	1768	NA	NA	NA	NA	NA	Pc12g05400	gene	1257911	1259565	←	Pc12g05400	0.590829	0.322461	0.406942	citrate synthase Cit1	471	20	0.0	94.95%	8	P:cellular carbohydrate metabolic process; F:transferase activity, transferring acyl groups; C:mitochondrial matrix; F:citrate (Si)-synthase activity; P:tricarboxylic acid cycle; F:lyase activity; P:acyl-carrier-protein biosynthetic process; P:glyoxylate metabolic process	EC:2.3.3.1	IPR002020 (PRINTS); IPR010109 (TIGRFAMs); IPR016141 (SUPERFAMILY); IPR016142 (G3DSA:1.10.580.GENE3D); PD585226 (PRODOM)	Pc12g05410	gene	1261479	1264057	→	Pc12g05410	0.328282	0.210171	0.0726285	RNA binding protein	725	20	0.0	71.05%
Merged-P2_niaD18_chr2-5168733-2	P2_niaD18_chr1	chr1	12516765	12516897	+	12516831	VelA_shaking1_peaks.txt|VelA_shaking2_peaks.txt	2	P2_niaD18_chr1-10	P2_niaD18_chr1-46	P2_niaD18_chr1	1754	NA	NA	NA	NA	NA	Pc06g02330	gene	12512831	12516508	←	Pc06g02330	-5.17414	-5.31114	-3.49458	copper resistance-associated P-type ATPase	1202	20	0.0	66.4%	6	F:ATP binding; P:ATP biosynthetic process; F:metal ion binding; F:copper-exporting ATPase activity; C:integral to membrane; P:copper ion transport		IPR001757 (PRINTS); IPR005834 (PFAM); IPR006121 (PFAM); IPR006403 (TIGRFAMs); IPR006416 (TIGRFAMs); IPR008250 (PFAM); G3DSA:2.70.150.10 (GENE3D), G3DSA:3.30.70.100 (GENE3D), G3DSA:3.40.50.1000 (GENE3D), PTHR11939:SF33 (PANTHER), SSF56784 (SUPERFAMILY), SSF81653 (SUPERFAMILY), SSF81665 (SUPERFAMILY)	Pc06g02320	gene	12517629	12519415	←	Pc06g02320	-5.59799	-6.09337	-4.99618	---NA---	534	2	0.0	70.5%
Merged-P2_niaD18_chr2-2671967-2	P2_niaD18_chr1	chr1	5690178	5690288	+	5690233	VelA_shaking1_peaks.txt|VelA_shaking2_peaks.txt	2	P2_niaD18_chr1-207	P2_niaD18_chr1-15	P2_niaD18_chr1	1738	NA	NA	NA	NA	NA	Pc18g00760	gene	5683767	5685557	→	Pc18g00760	-0.264758	0.0221272	-0.203205	ferric-chelate reductase	596	20	0.0	78.7%	7	F:flavin adenine dinucleotide binding; C:integral to membrane; P:oxidation-reduction process; F:oxidoreductase activity; F:iron ion binding; F:electron carrier activity; P:electron transport	-	IPR013112 (PFAM); IPR013121 (PFAM); IPR013130 (PFAM); IPR017927 (PROFILE); IPR017938 (SUPERFAMILY); SSF52343 (SUPERFAMILY)	Pc18g00790	gene	5690400	5691267	→	Pc18g00790	-0.529575	-0.245847	0.62767	glutathione S-transferase	252	20	3.6077e-122	87.3%
Merged-P2_niaD18_chr2-9818401-2	P2_niaD18_chr1	chr1	2122762	2122863	+	2122813	VelA_shaking1_peaks.txt|VelA_shaking2_peaks.txt	2	P2_niaD18_chr1-12	P2_niaD18_chr1-37	P2_niaD18_chr1	1714	NA	NA	NA	NA	NA	Pc22g20410	gene	2121192	2122305	←	Pc22g20410	0.0697884	0.315673	1.40508	siderophore biosynthesis lipase/esterase	350	20	0.0	78.45%	0	-		IPR013744 (PFAM); SSF53474 (SUPERFAMILY)	Pc22g20400	gene	2124197	2130483	→	Pc22g20400	-0.365506	-0.0352957	0.493115	nonribosomal siderophore peptide synthase Sid2	2076	20	0.0	77.55%
Merged-P2_niaD18_chr1-6641566-2	P2_niaD18_chr3	chr3	3746857	3746957	+	3746907	VelA_shaking1_peaks.txt|VelA_shaking2_peaks.txt	2	P2_niaD18_chr3-13	P2_niaD18_chr3-27	P2_niaD18_chr3	1712	Pc22g06920	gene	3743197	3747162	f	Pc22g06930	gene	3740803	3743079	→	Pc22g06930	0.0429245	-0.189468	-0.377589	HMG box transcriptional regulator	700	20	0.0	64.75%	2	F:DNA binding; C:nucleus		IPR000910 (G3DSA:1.10.30.GENE3D); IPR009071 (SUPERFAMILY); PTHR10270 (PANTHER), PTHR10270:SF6 (PANTHER)	Pc22g06910	gene	3747741	3748857	→	Pc22g06910	0.217289	0.481015	0.174732	nicotinamide riboside kinase	334	20	2.68109e-159	61.45%
Merged-P2_niaD18_chr2-5150320-2	P2_niaD18_chr2	chr2	2297654	2297764	+	2297709	VelA_shaking1_peaks.txt|VelA_shaking2_peaks.txt	2	P2_niaD18_chr2-5	P2_niaD18_chr2-29	P2_niaD18_chr2	1705	NA	NA	NA	NA	NA	Pc20g05970	gene	2296636	2297076	→	Pc20g05970	1.29644	0.207623	0.189065	---NA---	110	4	1.91399e-26	83.75%	0	-		no IPS match	Pc20g05960	gene	2299599	2301986	→	Pc20g05960	-0.663275	-1.0336	-1.68599	C2H2 transcription factor	725	20	0.0	61.5%
Merged-P2_niaD18_chr2-7315999-2	P2_niaD18_chr1	chr1	10515557	10515668	+	10515613	VelA_shaking1_peaks.txt|VelA_shaking2_peaks.txt	2	P2_niaD18_chr1-16	P2_niaD18_chr1-33	P2_niaD18_chr1	1697	NA	NA	NA	NA	NA	Pc16g12240	gene	10514175	10515362	→	Pc16g12240	-0.379549	-0.259486	0.0332164	---NA---	184	1	1.46876e-100	100.0%	0	-		no IPS match	Pc16g12230	gene	10516906	10518971	→	Pc16g12230	-0.676045	-0.17166	-0.145839	C2H2 transcription factor	668	20	0.0	64.2%
Merged-P2_niaD18_chr2-3828526-2	P2_niaD18_chr2	chr2	8630423	8630524	+	8630474	VelA_shaking1_peaks.txt|VelA_shaking2_peaks.txt	2	P2_niaD18_chr2-12	P2_niaD18_chr2-19	P2_niaD18_chr2	1684	NA	NA	NA	NA	NA	Pc21g16530	gene	8626365	8626850	←	Pc21g16530	-	-	-	chitin binding domain-containing protein	400	20	8.78024e-137	72.7%	0	-		SignalP (SIGNALP)	Pc21g16540	gene	8630527	8631489	←	Pc21g16540	-0.016307	0.331959	0.567522	impact family protein	320	20	1.10063e-163	70.75%
Merged-P2_niaD18_chr1-8395457-2	P2_niaD18_chr3	chr3	198662	198780	+	198721	VelA_shaking1_peaks.txt|VelA_shaking2_peaks.txt	2	P2_niaD18_chr3-24	P2_niaD18_chr3-14	P2_niaD18_chr3	1680	NA	NA	NA	NA	NA	Pc12g00820	gene	196380	198275	←	Pc12g00820	-0.793775	0.138412	-0.0581646	MFS multidrug transporter	559	20	0.0	80.75%	3	P:transport; C:integral to membrane; F:transporter activity	-	IPR011701 (PFAM); IPR016196 (SUPERFAMILY); PTHR10074 (PANTHER), PTHR10074:SF23 (PANTHER), PS50850 (PROFILE)	Pc12g00830	gene	199073	199873	→	Pc12g00830	-0.0587	-0.171364	-0.572982	sorbitol xylulose reductase Sou1	266	20	7.75965e-149	88.4%
Merged-P2_niaD18_chr3-5306881-2	P2_niaD18_chr2	chr2	6556462	6556651	+	6556557	VelA_shaking1_peaks.txt|VelA_shaking2_peaks.txt	2	P2_niaD18_chr2-19	P2_niaD18_chr2-18	P2_niaD18_chr2	1657	NA	NA	NA	NA	NA	Pc21g07800	gene	6555360	6556394	←	Pc21g07800	0.178453	-0.379008	0.25523	putative non-ribosomal peptide synthetase	165	1	1.4987e-79	100.0%	0	-		no IPS match	Pc21g07810	gene	6557029	6558987	←	Pc21g07810	-0.250325	0.781527	-0.787344	adenylate-forming enzyme	595	20	0.0	71.8%
Merged-P2_niaD18_chr2-6281355-2	P2_niaD18_chr1	chr1	5026096	5026280	+	5026188	VelA_shaking1_peaks.txt|VelA_shaking2_peaks.txt	2	P2_niaD18_chr1-54	P2_niaD18_chr1-22	P2_niaD18_chr1	1623	NA	NA	NA	NA	NA	Pc12g14550	gene	5022854	5025717	→	Pc12g14550	1.45958	0.198477	-0.0192376	exo-beta-1,3-glucanase	918	20	0.0	66.75%	2	F:hydrolase activity, acting on glycosyl bonds; P:metabolic process	-	IPR011050 (SUPERFAMILY)	Pc12g14560	gene	5027312	5027875	→	Pc12g14560	-0.584357	0.121872	0.785224	---NA---	187	1	1.81346e-39	100.0%
Merged-P2_niaD18_chr1-426849-2	P2_niaD18_chr3	chr3	3825295	3825400	+	3825348	VelA_shaking1_peaks.txt|VelA_shaking2_peaks.txt	2	P2_niaD18_chr3-19	P2_niaD18_chr3-25	P2_niaD18_chr3	1585	Pc22g06620	gene	3825244	3826422	r	Pc22g06630	gene	3823320	3825032	←	Pc22g06630	0.147665	0.28167	0.429854	homeobox and C2H2 transcription factor	570	20	0.0	60.25%	7	P:cellular macromolecule metabolic process; F:catalytic activity; F:sequence-specific DNA binding transcription factor activity; F:zinc ion binding; F:sequence-specific DNA binding; P:regulation of transcription, DNA-dependent; C:transcription factor complex	-	IPR001138 (SMART); IPR001356 (PFAM); IPR007087 (PFAM); IPR009057 (SUPERFAMILY); IPR012287 (G3DSA:1.10.10.GENE3D); IPR015880 (SMART); PD000010 (PRODOM), PTHR11850 (PANTHER), PTHR11850:SF15 (PANTHER)	Pc22g06610	gene	3826434	3827865	→	Pc22g06610	0.181291	0.580154	1.37552	neutral amino acid permease	461	20	0.0	78.75%
Merged-P2_niaD18_chr3-2480505-2	P2_niaD18_chr3	chr3	1833051	1833158	+	1833105	VelA_shaking1_peaks.txt|VelA_shaking2_peaks.txt	2	P2_niaD18_chr3-20	P2_niaD18_chr3-24	P2_niaD18_chr3	1582	NA	NA	NA	NA	NA	Pc12g07800	gene	1832210	1832584	←	Pc12g07800	0.0205124	-0.0815712	-0.0819195	---NA---	124	1	3.2046e-55	100.0%	0	-		no IPS match	Pc12g07810	gene	1834402	1837581	←	Pc12g07810	0.0579577	-0.0795422	-1.10264	alpha-glucosidase	983	20	0.0	78.5%
Merged-P2_niaD18_chr1-861392-2	P2_niaD18_chr4	chr4	1417911	1418013	+	1417962	VelA_shaking1_peaks.txt|VelA_shaking2_peaks.txt	2	P2_niaD18_chr4-7	P2_niaD18_chr4-8	P2_niaD18_chr4	1571	NA	NA	NA	NA	NA	Pc16g04350	gene	1413551	1416366	→	Pc16g04350	0.188033	1.22636	-0.10477	---NA---	894	19	0.0	64.0%	3	F:molecular_function; P:biological_process; C:cellular_component		SignalP (SIGNALP)	Pc16g04340	gene	1418467	1419042	←	Pc16g04340	0.20796	0.179554	0.133765	---NA---	191	14	2.89799e-71	7.19286e+13
Merged-P2_niaD18_chr2-9635097-2	P2_niaD18_chr1	chr1	4948323	4948428	+	4948376	VelA_shaking1_peaks.txt|VelA_shaking2_peaks.txt	2	P2_niaD18_chr1-13	P2_niaD18_chr1-52	P2_niaD18_chr1	1563	NA	NA	NA	NA	NA	Pc12g14180	gene	4944449	4946798	←	Pc12g14180	-1.2262	-0.4823	-0.0018619	sodium/solute symporter	713	20	0.0	70.7%	3	C:integral to membrane; P:sodium ion transport; F:transporter activity	-	IPR001734 (PANTHER); PTHR11819:SF15 (PANTHER)	Pc12g14200	gene	4948498	4949588	→	Pc12g14200	-1.00149	-0.445575	1.6006	quinone oxidoreductase	345	20	6.71046e-174	67.85%
Merged-P2_niaD18_chr3-2414281-2	P2_niaD18_chr2	chr2	6056056	6056191	+	6056124	VelA_shaking1_peaks.txt|VelA_shaking2_peaks.txt	2	P2_niaD18_chr2-11	P2_niaD18_chr2-23	P2_niaD18_chr2	1552	Pc21g05630	gene	6055928	6056437	r	Pc21g05620	gene	6054232	6054813	→	Pc21g05620	0.348491	0.127839	-0.117673	COPI-coated vesicle protein	132	20	1.24031e-51	80.1%	1	C:cell part	-	IPR013714 (PFAM)	Pc21g05640	gene	6056550	6058270	→	Pc21g05640	0.463871	0.425542	0.384787	siderophore transcription factor	532	20	0.0	61.25%
Merged-P2_niaD18_chr2-2994988-2	P2_niaD18_chr2	chr2	8972970	8973099	+	8973035	VelA_shaking1_peaks.txt|VelA_shaking2_peaks.txt	2	P2_niaD18_chr2-189	P2_niaD18_chr2-8	P2_niaD18_chr2	1551	NA	NA	NA	NA	NA	Pc21g17990	gene	8970666	8972561	→	Pc21g17990	0.0224892	-0.108091	0.0495045	C6 transcription factor	631	20	0.0	62.05%	4	F:sequence-specific DNA binding transcription factor activity; F:zinc ion binding; C:transcription factor complex; P:regulation of transcription, DNA-dependent	-	IPR001138 (PFAM); IPR007219 (PFAM)	Pc21g18000	gene	8973407	8974632	→	Pc21g18000	-0.790968	-0.440883	-1.00109	heat shock protein DnaJ	367	20	6.06638e-145	76.55%
Merged-P2_niaD18_chr2-8513425-2	P2_niaD18_chr3	chr3	4516757	4516870	+	4516814	VelA_shaking1_peaks.txt|VelA_shaking2_peaks.txt	2	P2_niaD18_chr3-18	P2_niaD18_chr3-32	P2_niaD18_chr3	1523	Pc22g03790	gene	4516594	4517435	r	Pc22g03800	gene	4513704	4514406	→	Pc22g03800	-0.14784	0.0293229	0.203273	---NA---	174	1	6.74249e-80	100.0%	0	-			Pc22g03780	gene	4517437	4518404	→	Pc22g03780	0.148567	-0.284251	-0.349947	WSC domain protein	283	20	1.3427e-101	63.8%
Merged-P2_niaD18_chr3-4912299-2	P2_niaD18_chr3	chr3	3981095	3981200	+	3981148	VelA_shaking1_peaks.txt|VelA_shaking2_peaks.txt	2	P2_niaD18_chr3-17	P2_niaD18_chr3-34	P2_niaD18_chr3	1508	NA	NA	NA	NA	NA	Pc22g06080	gene	3978279	3979386	→	Pc22g06080	0.129187	0.0413876	0.0261626	mitochondrial inner membrane protein 1	303	20	4.86734e-142	80.4%	0	-		tmhmm (TMHMM)	Pc22g06070	gene	3981570	3983528	→	Pc22g06070	-0.605827	-0.218318	-0.464896	glycerol kinase	585	20	0.0	84.05%
Merged-P2_niaD18_chr2-8328091-2	P2_niaD18_chr1	chr1	4550348	4550449	+	4550399	VelA_shaking1_peaks.txt|VelA_shaking2_peaks.txt	2	P2_niaD18_chr1-21	P2_niaD18_chr1-42	P2_niaD18_chr1	1507	NA	NA	NA	NA	NA	Pc22g10050	gene	4549670	4550011	←	Pc22g10050	-0.132777	-0.405675	-0.729566	Acyl-CoA N-acyltransferase		1	3.95489e-45	100.0%	0	-		no IPS match	Pc22g10040	gene	4550917	4552115	→	Pc22g10040	-3.63784	-2.79303	-2.37094	glucosamine-6-phosphate deaminase	360	20	0.0	83.85%
Merged-P2_niaD18_chr1-10572832-2	P2_niaD18_chr3	chr3	789046	789148	+	789097	VelA_shaking1_peaks.txt|VelA_shaking2_peaks.txt	2	P2_niaD18_chr3-21	P2_niaD18_chr3-29	P2_niaD18_chr3	1494	NA	NA	NA	NA	NA	Pc12g03430	gene	786602	787750	←	Pc12g03430	-0.186215	-0.406995	-0.244909	chitin binding domain-containing protein		20	4.4451e-166	64.25%	3	F:hydrolase activity; F:chitin binding; P:cell wall macromolecule catabolic process	-	IPR001002 (SUPERFAMILY); IPR002482 (SMART); IPR018392 (PFAM); PD000609 (PRODOM), SSF54106 (SUPERFAMILY)	Pc12g03440	gene	789348	789908	→	Pc12g03440	-0.0122969	-0.101662	0.032357	30 kDa heat shock protein	186	20	5.35917e-100	60.0%
Merged-P2_niaD18_chr2-2126644-2	P2_niaD18_chr1	chr1	436368	436480	+	436424	VelA_shaking1_peaks.txt|VelA_shaking2_peaks.txt	2	P2_niaD18_chr1-31	P2_niaD18_chr1-39	P2_niaD18_chr1	1492	Pc14g01830	gene	435617	436483	r	Pc14g01820	gene	433118	434933	←	Pc14g01820	0.0900516	0.190985	0.172163	DNA 3'-phosphatase Tpp1	434	20	0.0	70.55%	3	F:kinase activity; P:biological_process; C:cellular_component		IPR006549 (TIGRFAMs); IPR006551 (TIGRFAMs); IPR013954 (PFAM); IPR015636 (PANTHER); G3DSA:3.40.50.300 (GENE3D), SSF52540 (SUPERFAMILY), SSF56784 (SUPERFAMILY)	Pc14g01840	gene	437632	438055	→	Pc14g01840	0.378149	0.68762	0.991665	---NA---	119	20	7.58032e-57	80.25%
Merged-P2_niaD18_chr2-6202393-2	P2_niaD18_chr1	chr1	2962352	2962470	+	2962411	VelA_shaking1_peaks.txt|VelA_shaking2_peaks.txt	2	P2_niaD18_chr1-20	P2_niaD18_chr1-47	P2_niaD18_chr1	1487	Pc22g16820	gene	2962202	2964867	f	Pc22g16830	gene	2959963	2961670	→	Pc22g16830	-0.043915	-0.0138831	1.08221	flavin-binding protein	516	20	0.0	65.65%	1	F:monooxygenase activity		G3DSA:3.50.50.60 (GENE3D), PTHR23023 (PANTHER), PTHR23023:SF1 (PANTHER), SSF51905 (SUPERFAMILY)	Pc22g16810	gene	2965653	2966762	→	Pc22g16810	0.0447543	0.00960551	-0.236775	casein kinase II beta subunit Ckb1	369	20	0.0	78.35%
Merged-P2_niaD18_chr1-3523551-2	P2_niaD18_chr2	chr2	7315947	7316052	+	7316000	VelA_shaking1_peaks.txt|VelA_shaking2_peaks.txt	2	P2_niaD18_chr2-14	P2_niaD18_chr2-28	P2_niaD18_chr2	1481	NA	NA	NA	NA	NA	Pc21g10890	gene	7311530	7312700	←	Pc21g10890	-0.501969	0.09533	-0.211509	ankyrin repeat domain protein	356	20	2.18076e-170	58.85%	10	P:positive regulation of endocytosis; P:neural tube formation; P:heart looping; P:Notch signaling pathway; C:cytoplasmic vesicle; F:protein binding; P:blood vessel development; P:somitogenesis; P:in utero embryonic development; P:negative regulation of neuron differentiation	-	IPR002110 (G3DSA:1.25.40.GENE3D); PR01415 (PRINTS), PTHR18958 (PANTHER), PTHR18958:SF119 (PANTHER)	Pc21g10910	gene	7317308	7318540	→	Pc21g10910	0.103221	0.501588	0.746812	aspartic-type endopeptidase	410	20	0.0	58.25%
Merged-P2_niaD18_chr1-9418574-2	P2_niaD18_chr2	chr2	7251435	7251538	+	7251487	VelA_shaking1_peaks.txt|VelA_shaking2_peaks.txt	2	P2_niaD18_chr2-16	P2_niaD18_chr2-26	P2_niaD18_chr2	1477	Pc21g10740	gene	7251133	7252903	r	Pc21g10730	gene	7249304	7250317	←	Pc21g10730	0.0848989	0.245258	-0.0304855	---NA---	337	20	2.05119e-156	57.35%	0	-		no IPS match	Pc21g10750	gene	7253368	7254285	←	Pc21g10750	-0.424123	-0.334312	-0.379732	---NA---	264	20	2.92704e-150	64.3%
Merged-P2_niaD18_chr1-239866-2	P2_niaD18_chr3	chr3	3999610	3999720	+	3999665	VelA_shaking1_peaks.txt|VelA_shaking2_peaks.txt	2	P2_niaD18_chr3-25	P2_niaD18_chr3-19	P2_niaD18_chr3	1475	Pc22g06000	gene	3997550	3999796	r	Pc22g06010	gene	3995003	3996213	→	Pc22g06010	0.145845	0.383929	0.794781	sucrase ferredoxin-like family protein	376	20	0.0	77.75%	0	-		IPR009737 (PFAM); IPR012336 (SUPERFAMILY)	Pc22g05990	gene	4000636	4001206	→	Pc22g05990	-0.0234921	-0.135759	0.177294	---NA---	159	1	3.30656e-83	100.0%
Merged-P2_niaD18_chr3-153165-2	P2_niaD18_chr3	chr3	471605	471750	+	471678	VelA_shaking1_peaks.txt|VelA_shaking2_peaks.txt	2	P2_niaD18_chr3-22	P2_niaD18_chr3-33	P2_niaD18_chr3	1475	NA	NA	NA	NA	NA	Pc12g02070	gene	469310	471370	→	Pc12g02070	0.17342	0.280276	0.191736	cell division control protein	661	20	0.0	71.8%	1	F:hydrolase activity		IPR004843 (PFAM); PTHR13315 (PANTHER), SSF56300 (SUPERFAMILY)	Pc12g02080	gene	472912	474603	→	Pc12g02080	0.292933	0.033212	0.295037	MFS monosaccharide transporter	524	20	0.0	85.1%
Merged-P2_niaD18_chr1-10848595-2	P2_niaD18_chr1	chr1	5724277	5724430	+	5724354	VelA_shaking1_peaks.txt|VelA_shaking2_peaks.txt	2	P2_niaD18_chr1-77	P2_niaD18_chr1-30	P2_niaD18_chr1	1470	NA	NA	NA	NA	NA	Pc18g00930	gene	5722708	5723502	←	Pc18g00930	-0.363326	-0.220359	-0.0882639	Mid2-like cell wall stress sensor	264	17	2.35272e-40	79.0%	0	-		SignalP (SIGNALP), tmhmm (TMHMM)	Pc18g00940	gene	5725880	5726508	→	Pc18g00940	-0.0403101	-0.448714	-0.40027	---NA---	189	4	3.29449e-93	63.0%
Merged-P2_niaD18_chr1-7318907-2	P2_niaD18_chr1	chr1	6633720	6633862	+	6633791	VelA_shaking1_peaks.txt|VelA_shaking2_peaks.txt	2	P2_niaD18_chr1-17	P2_niaD18_chr1-56	P2_niaD18_chr1	1463	NA	NA	NA	NA	NA	Pc18g04760	gene	6631088	6632578	←	Pc18g04760	-0.55223	0.118638	-0.33113	C2H2 finger domain protein	437	20	0.0	67.25%	2	C:intracellular; F:zinc ion binding		IPR007087 (PROFILE); IPR015880 (SMART)	Pc18g04780	gene	6635966	6637163	←	Pc18g04780	0.0459579	0.602354	0.57912	S-adenosylmethionine-dependent methyltransferase	330	20	1.69442e-146	58.5%
Merged-P2_niaD18_chr1-1261519-2	P2_niaD18_chr2	chr2	7707767	7707875	+	7707821	VelA_shaking1_peaks.txt|VelA_shaking2_peaks.txt	2	P2_niaD18_chr2-10	P2_niaD18_chr2-34	P2_niaD18_chr2	1455	NA	NA	NA	NA	NA	Pc21g12560	gene	7704031	7706714	→	Pc21g12560	0.240162	-0.184714	0.518117	---NA---	489	1	0.0	100.0%	0	-		tmhmm (TMHMM)	Pc21g12570	gene	7708121	7708938	←	Pc21g12570	-1.71831	-1.35768	0.0922425	copper/iron-regulated glutamine amidotransferase	238	20	2.57187e-132	55.6%
Merged-P2_niaD18_chr2-4957599-2	P2_niaD18_chr1	chr1	4657061	4657161	+	4657111	VelA_shaking1_peaks.txt|VelA_shaking2_peaks.txt	2	P2_niaD18_chr1-18	P2_niaD18_chr1-65	P2_niaD18_chr1	1435	NA	NA	NA	NA	NA	Pc22g09610	gene	4654941	4656752	←	Pc22g09610	0.0515527	0.238534	-0.016113	Glucose-methanol-choline oxidoreductase	564	20	0.0	74.0%	2	F:flavin adenine dinucleotide binding; P:alcohol metabolic process		IPR000172 (PFAM); IPR007867 (PFAM); IPR012132 (PIR); G3DSA:3.50.50.60 (GENE3D), PTHR11552 (PANTHER), SSF51905 (SUPERFAMILY), SSF54373 (SUPERFAMILY)	Pc22g09600	gene	4657444	4658854	→	Pc22g09600	0.38114	-0.199148	0.0712341	---NA---	385	20	0.0	67.9%
Merged-P2_niaD18_chr3-5036643-2	P2_niaD18_chr2	chr2	5171882	5171987	+	5171935	VelA_shaking1_peaks.txt|VelA_shaking2_peaks.txt	2	P2_niaD18_chr2-20	P2_niaD18_chr2-27	P2_niaD18_chr2	1434	NA	NA	NA	NA	NA	Pc21g01790	gene	5169111	5170980	←	Pc21g01790	0.147985	-0.0111081	-0.143532	---NA---	295	1	1.67314e-155	100.0%	0	-		no IPS match	Pc21g01800	gene	5173439	5175882	→	Pc21g01800	-0.132475	0.169379	-0.597466	C2H2 finger domain protein	775	20	0.0	85.45%
Merged-P2_niaD18_chr1-6094847-2	P2_niaD18_chr1	chr1	5928131	5928263	+	5928197	VelA_shaking1_peaks.txt|VelA_shaking2_peaks.txt	2	P2_niaD18_chr1-14	P2_niaD18_chr1-71	P2_niaD18_chr1	1430	NA	NA	NA	NA	NA	Pc18g01830	gene	5926669	5927371	→	Pc18g01830	-0.609643	-0.42752	-0.339799	---NA---	172	20	3.87274e-90	77.05%	4	C:mitochondrial outer membrane; C:mitochondrion; F:molecular_function; P:biological_process		PTHR23241 (PANTHER), PTHR23241:SF14 (PANTHER)	Pc18g01840	gene	5929012	5930573	→	Pc18g01840	-2.58465	-2.1245	-1.69406	methyltransferase LaeA-like protein	330	20	0.0	75.75%
Merged-P2_niaD18_chr2-4567948-2	P2_niaD18_chr2	chr2	2107333	2107466	+	2107400	VelA_shaking1_peaks.txt|VelA_shaking2_peaks.txt	2	P2_niaD18_chr2-8	P2_niaD18_chr2-46	P2_niaD18_chr2	1422	NA	NA	NA	NA	NA	Pc20g06840	gene	2104746	2105398	→	Pc20g06840	0.0591491	-0.188923	-0.452683	---NA---	110	1	1.07992e-43	100.0%	0	-		no IPS match	Pc20g06830	gene	2107758	2109166	→	Pc20g06830	0.374699	0.674371	0.186316	---NA---	417	20	0.0	59.45%
Merged-P2_niaD18_chr2-2258064-2	P2_niaD18_chr4	chr4	1283890	1284017	+	1283954	VelA_shaking1_peaks.txt|VelA_shaking2_peaks.txt	2	P2_niaD18_chr4-47	P2_niaD18_chr4-6	P2_niaD18_chr4	1392	NA	NA	NA	NA	NA	Pc16g04790	gene	1283038	1283427	←	Pc16g04790	-0.222128	-0.318627	-0.302683	---NA---	108	1	3.80833e-39	100.0%	0	-		no IPS match	Pc16g04780	gene	1285537	1287208	→	Pc16g04780	-0.563863	-0.311065	-0.406071	67 kDa myosin-cross-reactive antigen family protein	537	20	0.0	59.35%
Merged-P2_niaD18_chr3-2511461-2	P2_niaD18_chr2	chr2	9308978	9309149	+	9309064	VelA_shaking1_peaks.txt|VelA_shaking2_peaks.txt	2	P2_niaD18_chr2-13	P2_niaD18_chr2-39	P2_niaD18_chr2	1390	Pc21g19370	gene	9307297	9309131	f	Pc21g19360	gene	9303849	9306212	→	Pc21g19360	-0.142973	0.0564878	0.1816	sulfate permease SutB	746	20	0.0	76.7%	3	C:integral to membrane; F:secondary active sulfate transmembrane transporter activity; P:sulfate transport	-	IPR001902 (TIGRFAMs); IPR002645 (PFAM); IPR011547 (PFAM); IPR018045 (PROSITE); PTHR11814 (PANTHER), PTHR11814:SF9 (PANTHER), tmhmm (TMHMM)	Pc21g19380	gene	9309815	9310267	→	Pc21g19380	0.394588	0.111045	0.656351	ATP synthase subunit	150	20	3.28458e-49	79.15%
Merged-P2_niaD18_chr2-4494906-2	P2_niaD18_chr1	chr1	36865	36992	+	36929	VelA_shaking1_peaks.txt|VelA_shaking2_peaks.txt	2	P2_niaD18_chr1-34	P2_niaD18_chr1-48	P2_niaD18_chr1	1390	Pc14g00130	gene	36679	37350	r	Pc14g00120	gene	34845	36667	←	Pc14g00120	-0.97705	-0.657689	-0.0170864	cytochrome P450 oxidoreductase	520	20	0.0	66.6%	5	F:monooxygenase activity; F:iron ion binding; F:electron carrier activity; F:heme binding; P:electron transport	-	IPR001128 (G3DSA:1.10.630.GENE3D); IPR002401 (PRINTS); IPR017973 (PRINTS); PTHR19383:SF11 (PANTHER)	Pc14g00140	gene	37866	39319	→	Pc14g00140	-0.267909	-0.374903	0.109223	acyl-dehydrogenase family protein	453	20	0.0	76.9%
Merged-P2_niaD18_chr2-3338311-2	P2_niaD18_chr1	chr1	8159703	8159887	+	8159795	VelA_shaking1_peaks.txt|VelA_shaking2_peaks.txt	2	P2_niaD18_chr1-200	P2_niaD18_chr1-20	P2_niaD18_chr1	1389	NA	NA	NA	NA	NA	Pc13g04400	gene	8157873	8159609	→	Pc13g04400	-0.14776	0.173832	-0.0632922	diacylglycerol o-acyltransferase	480	20	0.0	80.2%	4	F:diacylglycerol O-acyltransferase activity; C:integral to membrane; P:acyl-carrier-protein biosynthetic process; P:glycerolipid metabolic process	EC:2.3.1.20	IPR004299 (PFAM); PTHR10408 (PANTHER)	Pc13g04410	gene	8159967	8160585	→	Pc13g04410	0.433247	0.169781	0.238165	glutathione S-transferase	151	20	4.64398e-77	72.3%
Merged-P2_niaD18_chr2-6413783-2	P2_niaD18_chr3	chr3	1024377	1024495	+	1024436	VelA_shaking1_peaks.txt|VelA_shaking2_peaks.txt	2	P2_niaD18_chr3-40	P2_niaD18_chr3-18	P2_niaD18_chr3	1383	Pc12g04540	gene	1024427	1025449	r	Pc12g04530	gene	1020416	1021629	→	Pc12g04530	0.171961	0.0913885	-0.0675686	mitochondrial import receptor subunit	355	20	0.0	85.3%	6	F:receptor activity; P:anion transport; F:voltage-gated anion channel activity; C:mitochondrial outer membrane; P:protein transport; P:signal transduction	-	IPR001925 (PFAM); PTHR10802 (PANTHER)	Pc12g04550	gene	1026546	1028108	→	Pc12g04550	-0.464366	-0.245575	-0.354616	glycogen synthase kinase	394	20	0.0	94.1%
Merged-P2_niaD18_chr2-1175456-2	P2_niaD18_chr2	chr2	99420	99570	+	99495	VelA_shaking1_peaks.txt|VelA_shaking2_peaks.txt	2	P2_niaD18_chr2-123	P2_niaD18_chr2-14	P2_niaD18_chr2	1370	NA	NA	NA	NA	NA	Pc20g15290	gene	97609	98595	←	Pc20g15290	0.150508	0.26465	0.247141	---NA---	286	20	1.7607e-127	67.45%	1	F:binding	-	SSF63748 (SUPERFAMILY)	Pc20g15280	gene	100016	101899	→	Pc20g15280	0.0820314	0.0959711	0.116168	bZIP transcription factor ap-1	582	20	0.0	71.2%
Merged-P2_niaD18_chr1-13442100-2	P2_niaD18_chr4	chr4	668868	669061	+	668965	VelA_shaking1_peaks.txt|VelA_shaking2_peaks.txt	2	P2_niaD18_chr4-53	P2_niaD18_chr4-7	P2_niaD18_chr4	1367	NA	NA	NA	NA	NA	Pc16g02930	gene	666130	668085	←	Pc16g02930	-0.0889783	0.17581	0.182953	---NA---	651	20	0.0	64.4%	0	-		no IPS match	Pc16g02940	gene	670685	671304	←	Pc16g02940	0.36571	0.252589	0.114723	vacuolar transporter chaperon	126	20	6.96578e-54	92.9%
Merged-P2_niaD18_chr1-11317353-2	P2_niaD18_chr2	chr2	7121075	7121195	+	7121135	VelA_shaking1_peaks.txt|VelA_shaking2_peaks.txt	2	P2_niaD18_chr2-23	P2_niaD18_chr2-33	P2_niaD18_chr2	1360	Pc21g10260	gene	7118923	7122732	r	Pc21g10250	gene	7117135	7118286	←	Pc21g10250	0.0171891	0.396796	0.153108	pyridoxamine phosphate oxidase	351	20	0.0	70.3%	4	P:mycelium development; F:pyridoxamine-phosphate oxidase activity; P:pyridoxine biosynthetic process; F:FMN binding	-	IPR000659 (PANTHER); IPR009002 (SUPERFAMILY); IPR011576 (PFAM); IPR012349 (G3DSA:2.30.110.GENE3D); PD006312 (PRODOM), PF10590 (PFAM)	Pc21g10270	gene	7123266	7124340	←	Pc21g10270	0.0654427	-0.041533	-0.142643	---NA---	183	1	4.13137e-98	100.0%
Merged-P2_niaD18_chr4-693186-2	P2_niaD18_chr2	chr2	8713872	8713977	+	8713925	VelA_shaking1_peaks.txt|VelA_shaking2_peaks.txt	2	P2_niaD18_chr2-18	P2_niaD18_chr2-38	P2_niaD18_chr2	1355	NA	NA	NA	NA	NA	Pc21g16940	gene	8713123	8713750	←	Pc21g16940	-0.00341932	0.163575	0.834944	Cu,Zn superoxide dismutase SOD1	154	20	2.94371e-79	93.55%	7	F:copper ion binding; P:oxidation-reduction process; C:cytoplasm; P:superoxide metabolic process; F:superoxide dismutase activity; F:antioxidant activity; F:zinc ion binding	EC:1.15.1.1	IPR001424 (PRINTS); PD000469 (PRODOM), PTHR10003:SF12 (PANTHER)	Pc21g16950	gene	8714910	8716069	←	Pc21g16950	0.00151433	0.0654584	-0.0328446	transaldolase	324	20	0.0	91.25%
Merged-P2_niaD18_chr2-8533502-2	P2_niaD18_chr1	chr1	2967743	2967848	+	2967796	VelA_shaking1_peaks.txt|VelA_shaking2_peaks.txt	2	P2_niaD18_chr1-22	P2_niaD18_chr1-77	P2_niaD18_chr1	1347	NA	NA	NA	NA	NA	Pc22g16810	gene	2965653	2966762	→	Pc22g16810	0.0447543	0.00960551	-0.236775	casein kinase II beta subunit Ckb1	369	20	0.0	78.35%	8	F:DNA binding; F:kinase activity; P:transcription, DNA-dependent; C:protein kinase CK2 complex; C:nucleus; F:zinc ion binding; F:protein kinase CK2 regulator activity; P:regulation of protein kinase activity	-	IPR000704 (PRINTS); IPR016149 (G3DSA:1.10.1820.GENE3D); IPR016150 (G3DSA:2.20.25.GENE3D); PD003829 (PRODOM)	Pc22g16800	gene	2972025	2972831	←	Pc22g16800	-1.03321	-0.208414	-0.570782	---NA---	245	14	9.20195e-80	6.57143e+13
Merged-P2_niaD18_chr4-770836-2	P2_niaD18_chr1	chr1	6607141	6607259	+	6607200	VelA_shaking1_peaks.txt|VelA_shaking2_peaks.txt	2	P2_niaD18_chr1-23	P2_niaD18_chr1-79	P2_niaD18_chr1	1341	Pc18g04670	gene	6607099	6607982	r	Pc18g04660	gene	6603394	6605149	→	Pc18g04660	0.675478	2.14251	2.76096	pheromone processing carboxypeptidase Sxa2	532	20	0.0	80.45%	2	F:serine-type carboxypeptidase activity; P:proteolysis	EC:3.4.16.0	IPR001563 (PRINTS); PD001189 (PRODOM), G3DSA:3.40.50.1820 (GENE3D), PTHR11802:SF4 (PANTHER), SSF53474 (SUPERFAMILY)	Pc18g04680	gene	6608055	6609943	→	Pc18g04680	0.325801	-0.385743	0.174927	MFS sugar transporter	567	20	0.0	79.95%
Merged-P2_niaD18_chr3-4354131-2	P2_niaD18_chr3	chr3	2120863	2120965	+	2120914	VelA_shaking1_peaks.txt|VelA_shaking2_peaks.txt	2	P2_niaD18_chr3-26	P2_niaD18_chr3-35	P2_niaD18_chr3	1333	NA	NA	NA	NA	NA	Pc12g09070	gene	2111761	2112384	←	Pc12g09070	-0.431707	-0.116716	-0.899341	---NA---	158	1	2.04712e-83	100.0%	0	-		tmhmm (TMHMM)	Pc12g09100	gene	2125549	2129340	←	Pc12g09100	-0.0509153	-0.299594	0.186287	---NA---	214	1	9.64259e-108	100.0%
Merged-P2_niaD18_chr2-7010071-2	P2_niaD18_chr2	chr2	843916	844031	+	843974	VelA_shaking1_peaks.txt|VelA_shaking2_peaks.txt	2	P2_niaD18_chr2-9	P2_niaD18_chr2-57	P2_niaD18_chr2	1324	NA	NA	NA	NA	NA	Pc20g12200	gene	841682	843041	←	Pc20g12200	-0.0536379	-0.234235	-0.0485722	---NA---	126	1	5.95492e-48	100.0%	0	-		tmhmm (TMHMM)	Pc20g12190	gene	846590	848374	→	Pc20g12190	0.387167	0.253537	-0.163698	---NA---	333	1	0.0	100.0%
Merged-P2_niaD18_chr3-193059-2	P2_niaD18_chr1	chr1	12891248	12891412	+	12891330	VelA_shaking1_peaks.txt|VelA_shaking2_peaks.txt	2	P2_niaD18_chr1-154	P2_niaD18_chr1-31	P2_niaD18_chr1	1322	NA	NA	NA	NA	NA	Pc06g00690	gene	12888836	12890050	←	Pc06g00690	-1.60447	-1.09608	-2.63475	---NA---	404	1	2.9394e-137	100.0%	0	-		tmhmm (TMHMM)	Pc06g00680	gene	12893039	12893530	→	Pc06g00680	-2.56171	-1.03959	-1.86535	heat shock protein hsp30	163	20	5.70588e-86	69.3%
Merged-P2_niaD18_chr2-3330673-2	P2_niaD18_chr3	chr3	199484	199584	+	199534	VelA_shaking1_peaks.txt|VelA_shaking2_peaks.txt	2	P2_niaD18_chr3-50	P2_niaD18_chr3-23	P2_niaD18_chr3	1313	Pc12g00830	gene	199073	199873	f	Pc12g00820	gene	196380	198275	←	Pc12g00820	-0.793775	0.138412	-0.0581646	MFS multidrug transporter	559	20	0.0	80.75%	3	P:transport; C:integral to membrane; F:transporter activity	-	IPR011701 (PFAM); IPR016196 (SUPERFAMILY); PTHR10074 (PANTHER), PTHR10074:SF23 (PANTHER), PS50850 (PROFILE)	Pc12g00850	gene	201766	203414	←	Pc12g00850	-0.18754	0.244802	0.619581	MFS sugar transporter	518	20	0.0	76.25%
Merged-P2_niaD18_chr1-6557961-2	P2_niaD18_chr1	chr1	1085760	1085890	+	1085825	VelA_shaking1_peaks.txt|VelA_shaking2_peaks.txt	2	P2_niaD18_chr1-25	P2_niaD18_chr1-87	P2_niaD18_chr1	1291	NA	NA	NA	NA	NA	Pc22g24790	gene	1083328	1085627	←	Pc22g24790	-0.846656	-0.385413	0.729259	fungal specific transcription factor domain protein	702	20	0.0	60.15%	4	F:sequence-specific DNA binding transcription factor activity; F:zinc ion binding; C:transcription factor complex; P:regulation of transcription, DNA-dependent	-	IPR001138 (PFAM); IPR007219 (PFAM); G3DSA:4.10.240.10 (GENE3D)	Pc22g24780	gene	1087301	1089222	→	Pc22g24780	-0.125284	0.290196	1.33899	acetyl-CoA synthetase-like protein	549	20	0.0	77.4%
Merged-P2_niaD18_chr1-3174841-2	P2_niaD18_chr2	chr2	8725440	8725550	+	8725495	VelA_shaking1_peaks.txt|VelA_shaking2_peaks.txt	2	P2_niaD18_chr2-31	P2_niaD18_chr2-36	P2_niaD18_chr2	1284	NA	NA	NA	NA	NA	Pc21g16960	gene	8717199	8725007	←	Pc21g16960	-0.360387	-0.161828	-0.138269	beige beach domain protein	2507	20	0.0	75.0%	0	-		IPR000409 (G3DSA:1.10.1540.GENE3D); IPR001680 (PFAM); IPR008985 (SUPERFAMILY); IPR011046 (SUPERFAMILY); IPR015943 (G3DSA:2.130.10.GENE3D); IPR017986 (PROFILE); G3DSA:2.30.29.40 (GENE3D), PTHR13743 (PANTHER), SSF50729 (SUPERFAMILY)	Pc21g16970	gene	8726055	8727659	→	Pc21g16970	-0.0787148	-0.176489	-0.486598	autophagic serine protease alp2	494	20	0.0	85.4%
Merged-P2_niaD18_chr3-2291525-2	P2_niaD18_chr2	chr2	6124848	6124967	+	6124908	VelA_shaking1_peaks.txt|VelA_shaking2_peaks.txt	2	P2_niaD18_chr2-30	P2_niaD18_chr2-37	P2_niaD18_chr2	1284	NA	NA	NA	NA	NA	Pc21g05960	gene	6123009	6123647	→	Pc21g05960	-0.700578	-0.598404	-0.98503	gmf family protein	141	20	4.86129e-72	82.25%	6	F:growth factor activity; F:actin binding; C:intracellular; P:signal transduction; P:cell proliferation; P:growth	-	IPR002108 (PFAM); IPR011171 (PIR); G3DSA:3.40.20.10 (GENE3D), SSF55753 (SUPERFAMILY)	Pc21g05970	gene	6126524	6126937	→	Pc21g05970	0.0610672	0.0877188	0.0544954	---NA---	106	1	5.89864e-52	100.0%
Merged-P2_niaD18_chr2-9113426-2	P2_niaD18_chr3	chr3	2511408	2511515	+	2511462	VelA_shaking1_peaks.txt|VelA_shaking2_peaks.txt	2	P2_niaD18_chr3-51	P2_niaD18_chr3-26	P2_niaD18_chr3	1278	NA	NA	NA	NA	NA	Pc12g10650	gene	2509747	2511129	←	Pc12g10650	-0.273767	-0.218769	0.0302832	16 kDa allergen	337	8	1.39133e-171	79.75%	1	P:interaction with host via protein secreted by type II secretion system	-	SignalP (SIGNALP)	Pc12g10660	gene	2512885	2513127	→	Pc12g10660	-0.880903	-0.232606	-0.136997	---NA---	169	1	1.8163e-90	100.0%
Merged-P2_niaD18_chr2-1433981-2	P2_niaD18_chr1	chr1	1142258	1142406	+	1142332	VelA_shaking1_peaks.txt|VelA_shaking2_peaks.txt	2	P2_niaD18_chr1-137	P2_niaD18_chr1-36	P2_niaD18_chr1	1272	NA	NA	NA	NA	NA	Pc22g24540	gene	1139342	1140607	←	Pc22g24540	-0.0397063	0.0567454	-0.189825	C2H2 finger domain	402	20	0.0	67.5%	3	C:intracellular; F:zinc ion binding; F:nucleic acid binding		IPR007087 (PFAM); IPR013087 (G3DSA:3.30.160.GENE3D); IPR015880 (SMART); PTHR11389 (PANTHER), SSF57667 (SUPERFAMILY)	Pc22g24530	gene	1144709	1145657	→	Pc22g24530	-0.443232	-0.0300742	-0.105311	dienelactone hydrolase family protein	251	20	1.27459e-141	80.7%
Merged-P2_niaD18_chr1-12123305-2	P2_niaD18_chr3	chr3	4068169	4068321	+	4068245	VelA_shaking1_peaks.txt|VelA_shaking2_peaks.txt	2	P2_niaD18_chr3-27	P2_niaD18_chr3-39	P2_niaD18_chr3	1263	NA	NA	NA	NA	NA	Pc22g05700	gene	4065923	4066171	←	Pc22g05700	-0.795525	0.052884	-0.13926	---NA---	82	2	4.58121e-36	80.0%	0	-		no IPS match	Pc22g05690	gene	4070304	4072138	→	Pc22g05690	0.0242955	-0.111265	-0.605521	conserved lysine-rich protein	571	20	1.62782e-68	72.75%
Merged-P2_niaD18_chr3-810187-2	P2_niaD18_chr2	chr2	2495400	2495520	+	2495460	VelA_shaking1_peaks.txt|VelA_shaking2_peaks.txt	2	P2_niaD18_chr2-25	P2_niaD18_chr2-43	P2_niaD18_chr2	1262	Pc20g05100	gene	2493417	2495508	f	Pc20g05110	gene	2492069	2492947	←	Pc20g05110	0.428105	-0.284821	-1.2133	---NA---	292	8	6.81015e-141	72.5%	0	-		SignalP (SIGNALP), tmhmm (TMHMM)	Pc20g05090	gene	2495880	2500516	→	Pc20g05090	1.03594	0.345109	0.195537	ABC multidrug transporter	1472	20	0.0	80.85%
Merged-P2_niaD18_chr1-5912920-2	P2_niaD18_chr4	chr4	822855	822971	+	822913	VelA_shaking1_peaks.txt|VelA_shaking2_peaks.txt	2	P2_niaD18_chr4-12	P2_niaD18_chr4-12	P2_niaD18_chr4	1260	Pc16g03540	gene	821713	824292	r	Pc16g03520	gene	816223	818334	←	Pc16g03520	0.223166	0.276362	-0.534708	sensor histidine kinase response regulator fos-1	703	20	0.0	75.05%	10	P:phosphorelay signal transduction system; F:phosphorelay response regulator activity; P:peptidyl-histidine phosphorylation; P:regulation of transcription, DNA-dependent; F:ATP binding; P:ascospore formation; F:phosphorelay sensor kinase activity; C:cytoplasm; C:membrane; C:protein histidine kinase complex	-	IPR000014 (SMART); IPR000700 (PROFILE); IPR001610 (SMART); IPR001789 (PFAM); IPR003594 (G3DSA:3.30.565.GENE3D); IPR003661 (PFAM); IPR004358 (PRINTS); IPR005467 (PROFILE); IPR009082 (SUPERFAMILY); IPR011006 (SUPERFAMILY); IPR013767 (PFAM); PD000039 (PRODOM), G3DSA:1.10.287.240 (GENE3D), G3DSA:3.30.450.20 (GENE3D), G3DSA:3.40.50.2300 (GENE3D), PTHR23283 (PANTHER), PTHR23283:SF43 (PANTHER), SSF55785…	Pc16g03550	gene	824737	826229	→	Pc16g03550	0.052212	0.0722234	-0.103479	---NA---	227	1	1.47394e-124	100.0%
Merged-P2_niaD18_chr1-12594631-2	P2_niaD18_chr1	chr1	13389286	13389386	+	13389336	VelA_shaking1_peaks.txt|VelA_shaking2_peaks.txt	2	P2_niaD18_chr1-28	P2_niaD18_chr1-91	P2_niaD18_chr1	1253	NA	NA	NA	NA	NA	Pc15g00870	gene	13385945	13388232	←	Pc15g00870	-0.353153	0.498414	-0.20941	cell cycle inhibitor Nif1	743	20	0.0	69.1%	1	F:binding		IPR006597 (PFAM); IPR011990 (G3DSA:1.25.40.GENE3D); PTHR11102 (PANTHER), PTHR11102:SF11 (PANTHER), SSF81901 (SUPERFAMILY)	Pc15g00850	gene	13390898	13392898	→	Pc15g00850	0.107193	-0.0494092	0.0412189	---NA---	576	15	0.0	49.4%
Merged-P2_niaD18_chr2-3780859-2	P2_niaD18_chr4	chr4	434754	434874	+	434814	VelA_shaking1_peaks.txt|VelA_shaking2_peaks.txt	2	P2_niaD18_chr4-5	P2_niaD18_chr4-14	P2_niaD18_chr4	1248	NA	NA	NA	NA	NA	Pc16g01780	gene	433630	434730	→	Pc16g01780	-0.0497828	-0.220259	0.228639	---NA---	132	1	1.03082e-56	100.0%	0	-		SignalP (SIGNALP)	Pc16g01790	gene	435283	437640	→	Pc16g01790	-0.18595	-0.448545	-0.568083	glycerol-3-phosphate dehydrogenase, mitochondrial	701	20	0.0	87.4%
Merged-P2_niaD18_chr4-2296858-2	P2_niaD18_chr1	chr1	13530055	13530156	+	13530106	VelA_shaking1_peaks.txt|VelA_shaking2_peaks.txt	2	P2_niaD18_chr1-27	P2_niaD18_chr1-101	P2_niaD18_chr1	1243	NA	NA	NA	NA	NA	Pc15g00310	gene	13526949	13529752	→	Pc15g00310	0.0457923	0.112716	0.00688858	spindle pole body component	901	20	0.0	81.8%	3	C:microtubule organizing center; P:microtubule cytoskeleton organization; C:spindle pole	-	IPR007259 (PANTHER); PTHR19302:SF13 (PANTHER)	Pc15g00300	gene	13530419	13531366	→	Pc15g00300	0.906778	1.62622	1.75783	---NA---	278	20	3.77034e-145	56.1%
Merged-P2_niaD18_chr4-3033464-2	P2_niaD18_chr1	chr1	2779113	2779216	+	2779165	VelA_shaking1_peaks.txt|VelA_shaking2_peaks.txt	2	P2_niaD18_chr1-40	P2_niaD18_chr1-70	P2_niaD18_chr1	1242	NA	NA	NA	NA	NA	Pc22g17580	gene	2778408	2778794	←	Pc22g17580	-0.204539	-0.113402	0.126096	---NA---	128	1	8.77438e-65	100.0%	0	-		SignalP (SIGNALP)	Pc22g17570	gene	2779321	2779656	→	Pc22g17570	0.128042	0.0392178	-0.0575392	---NA---	111	1	1.33226e-54	100.0%
Merged-P2_niaD18_chr2-9301472-2	P2_niaD18_chr2	chr2	2994934	2995043	+	2994989	VelA_shaking1_peaks.txt|VelA_shaking2_peaks.txt	2	P2_niaD18_chr2-28	P2_niaD18_chr2-47	P2_niaD18_chr2	1240	NA	NA	NA	NA	NA	Pc20g02890	gene	2994277	2994859	→	Pc20g02890	0.188988	0.0438866	0.326363	---NA---	108	1	1.02422e-50	100.0%	0	-		no IPS match	Pc20g02880	gene	2996568	2998095	→	Pc20g02880	2.53248	2.08069	1.8119	---NA---	464	19	0.0	6.23158e+13
Merged-P2_niaD18_chr1-873794-2	P2_niaD18_chr1	chr1	6706798	6706907	+	6706853	VelA_shaking1_peaks.txt|VelA_shaking2_peaks.txt	2	P2_niaD18_chr1-58	P2_niaD18_chr1-61	P2_niaD18_chr1	1240	NA	NA	NA	NA	NA	Pc18g05070	gene	6699588	6700385	→	Pc18g05070	-0.982631	-0.531931	-0.817734	---NA---	246	20	1.27675e-131	63.8%	0	-		no IPS match	Pc18g05080	gene	6707669	6709097	→	Pc18g05080	-0.536613	-0.455831	-0.782647	mitochondrial import receptor subunit	430	20	0.0	75.1%
Merged-P2_niaD18_chr4-1602271-2	P2_niaD18_chr3	chr3	2210013	2210181	+	2210097	VelA_shaking1_peaks.txt|VelA_shaking2_peaks.txt	2	P2_niaD18_chr3-41	P2_niaD18_chr3-36	P2_niaD18_chr3	1235	NA	NA	NA	NA	NA	Pc12g09420	gene	2208331	2209941	→	Pc12g09420	0.103982	0.114603	-0.130068	proteasome regulatory particle subunit	494	20	0.0	87.65%	3	F:hydrolase activity; C:cytosol; C:protein complex	-	IPR000717 (PFAM); PTHR14145 (PANTHER), PTHR14145:SF1 (PANTHER), PF10602 (PFAM), SSF46785 (SUPERFAMILY)	Pc12g09430	gene	2210569	2212486	→	Pc12g09430	0.138425	0.416283	0.5307	alanine amidotransferase	545	20	0.0	84.7%
Merged-P2_niaD18_chr2-5705972-2	P2_niaD18_chr1	chr1	3767195	3767325	+	3767260	VelA_shaking1_peaks.txt|VelA_shaking2_peaks.txt	2	P2_niaD18_chr1-32	P2_niaD18_chr1-90	P2_niaD18_chr1	1234	NA	NA	NA	NA	NA	Pc22g13440	gene	3765830	3766205	←	Pc22g13440	-0.672588	-0.175085	-0.420983	---NA---	101	1	3.73288e-46	100.0%	0	-		SignalP (SIGNALP)	Pc22g13430	gene	3767504	3767929	→	Pc22g13430	-2.49389	-1.17703	-1.67857	---NA---	120	1	1.60437e-47	100.0%
Merged-P2_niaD18_chr2-8697318-2	P2_niaD18_chr3	chr3	4093214	4093328	+	4093271	VelA_shaking1_peaks.txt|VelA_shaking2_peaks.txt	2	P2_niaD18_chr3-53	P2_niaD18_chr3-31	P2_niaD18_chr3	1229	NA	NA	NA	NA	NA	Pc22g05610	gene	4089371	4091221	←	Pc22g05610	-0.674473	-0.279234	-0.701486	---NA---	518	19	0.0	6.95263e+13	0	-		no IPS match	Pc22g05600	gene	4094341	4095059	←	Pc22g05600	0.0842368	-0.025101	0.0369979	prefoldin subunit	121	20	1.54076e-58	80.15%
Merged-P2_niaD18_chr1-319631-2	P2_niaD18_chr1	chr1	7534710	7534830	+	7534770	VelA_shaking1_peaks.txt|VelA_shaking2_peaks.txt	2	P2_niaD18_chr1-63	P2_niaD18_chr1-59	P2_niaD18_chr1	1226	NA	NA	NA	NA	NA	Pc13g01830	gene	7531741	7533348	←	Pc13g01830	-0.598095	-0.172645	0.0503617	DnaJ domain protein	510	20	0.0	64.85%	1	F:heat shock protein binding		IPR001623 (G3DSA:1.10.287.GENE3D); IPR015609 (PANTHER); PTHR11821:SF52 (PANTHER)	Pc13g01840	gene	7534814	7535424	→	Pc13g01840	-0.0962969	0.348482	0.114081	---NA---	108	1	4.67487e-51	100.0%
Merged-P2_niaD18_chr2-3861093-2	P2_niaD18_chr2	chr2	6674218	6674335	+	6674277	VelA_shaking1_peaks.txt|VelA_shaking2_peaks.txt	2	P2_niaD18_chr2-65	P2_niaD18_chr2-24	P2_niaD18_chr2	1218	NA	NA	NA	NA	NA	Pc21g08320	gene	6672057	6674197	→	Pc21g08320	-0.218365	0.289867	-0.348109	---NA---	679	19	0.0	5.16842e+13	2	C:intracellular; P:signal transduction		IPR000198 (G3DSA:1.10.555.GENE3D); IPR008936 (SUPERFAMILY)	Pc21g08330	gene	6674871	6675830	→	Pc21g08330	-0.20331	0.310054	0.0969729	bZIP transcription factor Atf21	319	20	8.43775e-141	64.35%
Merged-P2_niaD18_chr3-4290450-2	P2_niaD18_chr1	chr1	3174782	3174901	+	3174842	VelA_shaking1_peaks.txt|VelA_shaking2_peaks.txt	2	P2_niaD18_chr1-37	P2_niaD18_chr1-86	P2_niaD18_chr1	1214	NA	NA	NA	NA	NA	Pc22g15930	gene	3173356	3174469	→	Pc22g15930	0.286053	0.155198	-0.306715	pyridoxine biosynthesis protein	305	20	1.24065e-149	90.0%	4	P:pyridoxine biosynthetic process; F:catalytic activity; P:mycelium development; P:pathogenesis	-	IPR001852 (PIR); IPR011060 (SUPERFAMILY); PD004958 (PRODOM)	Pc22g15920	gene	3175673	3178953	←	Pc22g15920	0.0212411	0.119734	-0.00345533	importin	1032	20	0.0	59.65%
Merged-P2_niaD18_chr4-2026874-2	P2_niaD18_chr4	chr4	693121	693252	+	693187	VelA_shaking1_peaks.txt|VelA_shaking2_peaks.txt	2	P2_niaD18_chr4-8	P2_niaD18_chr4-15	P2_niaD18_chr4	1209	NA	NA	NA	NA	NA	Pc16g03020	gene	691363	692669	→	Pc16g03020	-0.114074	0.643089	2.07636	---NA---	351	20	0.0	53.0%	4	F:nucleic acid binding; P:DNA integration; F:zinc ion binding; F:DNA binding		SignalP (SIGNALP), tmhmm (TMHMM)	Pc16g03030	gene	693450	695342	→	Pc16g03030	0.376478	0.237272	0.282186	saponin hydrolase precursor	630	19	0.0	6.76316e+13
Merged-P2_niaD18_chr2-437631-2	P2_niaD18_chr1	chr1	8315049	8315156	+	8315103	VelA_shaking1_peaks.txt|VelA_shaking2_peaks.txt	2	P2_niaD18_chr1-51	P2_niaD18_chr1-73	P2_niaD18_chr1	1208	Pc13g04920	gene	8312867	8315703	f	Pc13g04910	gene	8305598	8307525	←	Pc13g04910	-0.202396	-0.0598935	-0.161612	---NA---	266	1	1.16823e-147	100.0%	0	-		tmhmm (TMHMM)	Pc13g04930	gene	8317829	8318991	←	Pc13g04930	0.0489426	-0.00900185	0.168475	---NA---	367	20	0.0	77.7%
Merged-P2_niaD18_chr4-1944369-2	P2_niaD18_chr1	chr1	2710355	2710474	+	2710415	VelA_shaking1_peaks.txt|VelA_shaking2_peaks.txt	2	P2_niaD18_chr1-30	P2_niaD18_chr1-116	P2_niaD18_chr1	1190	Pc22g17860	gene	2709551	2711067	r	Pc22g17870	gene	2707434	2708723	→	Pc22g17870	0.112427	0.103192	-0.030882	gpi-anchored cell wall organization protein ecm33	392	20	0.0	69.55%	1	C:membrane	-	SSF52058 (SUPERFAMILY)	Pc22g17850	gene	2713360	2714174	→	Pc22g17850	-0.209769	-0.164695	-0.0356965	---NA---	172	1	2.6149e-93	100.0%
Merged-P2_niaD18_chr2-8005362-2	P2_niaD18_chr3	chr3	3361184	3361299	+	3361242	VelA_shaking1_peaks.txt|VelA_shaking2_peaks.txt	2	P2_niaD18_chr3-30	P2_niaD18_chr3-47	P2_niaD18_chr3	1188	NA	NA	NA	NA	NA	Pc22g08580	gene	3357834	3359964	←	Pc22g08580	0.126581	0.239194	0.0938463	C6 finger domain protein	694	20	0.0	73.05%	4	F:sequence-specific DNA binding transcription factor activity; F:zinc ion binding; P:regulation of transcription, DNA-dependent; C:transcription factor complex	-	IPR001138 (PFAM)	Pc22g08570	gene	3361563	3361994	←	Pc22g08570	-0.299546	-0.418566	-0.292859	---NA---	143	1	4.91035e-66	100.0%
Merged-P2_niaD18_chr1-6251148-2	P2_niaD18_chr1	chr1	5716352	5716467	+	5716410	VelA_shaking1_peaks.txt|VelA_shaking2_peaks.txt	2	P2_niaD18_chr1-52	P2_niaD18_chr1-80	P2_niaD18_chr1	1186	NA	NA	NA	NA	NA	Pc18g00880	gene	5714274	5715600	←	Pc18g00880	-0.0659345	0.131267	0.628083	bZIP transcription factor MeaB	368	20	0.0	68.1%	4	F:sequence-specific DNA binding transcription factor activity; F:sequence-specific DNA binding; C:transcription factor complex; P:regulation of transcription, DNA-dependent	-	IPR004827 (SMART)	Pc18g00890	gene	5716431	5716880	→	Pc18g00890	0.144496	-0.0628315	0.493952	---NA---	126	1	2.27654e-55	100.0%
Merged-P2_niaD18_chr2-5313047-2	P2_niaD18_chr2	chr2	3828472	3828580	+	3828526	VelA_shaking1_peaks.txt|VelA_shaking2_peaks.txt	2	P2_niaD18_chr2-38	P2_niaD18_chr2-44	P2_niaD18_chr2	1177	NA	NA	NA	NA	NA	Pc17g00210	gene	3817267	3817694	→	Pc17g00210	0.73696	0.978136	-0.914559	---NA---	218	2	3.86634e-111	77.5%	0	-		tmhmm (TMHMM)	Pc17g00270	gene	3828562	3829539	→	Pc17g00270	-0.735495	-0.385557	-0.474095	---NA---	219	4	7.79112e-122	65.75%
Merged-P2_niaD18_chr4-1433259-2	P2_niaD18_chr1	chr1	5531172	5531286	+	5531229	VelA_shaking1_peaks.txt|VelA_shaking2_peaks.txt	2	P2_niaD18_chr1-35	P2_niaD18_chr1-108	P2_niaD18_chr1	1173	NA	NA	NA	NA	NA	Pc18g00120	gene	5523684	5526604	→	Pc18g00120	-0.929059	-0.440009	-0.932839	SNARE complex subunit	780	20	0.0	73.5%	3	F:phosphatidylinositol binding; F:protein binding; P:cell communication	-	IPR000727 (PFAM); IPR001683 (G3DSA:3.30.1520.GENE3D); G3DSA:1.20.5.110 (GENE3D), PTHR12380 (PANTHER), PTHR12380:SF8 (PANTHER)	Pc18g00140	gene	5531462	5532715	←	Pc18g00140	0.00777812	0.0777277	-0.708707	---NA---	323	20	0.0	86.3%
Merged-P2_niaD18_chr2-4897701-2	P2_niaD18_chr1	chr1	7830663	7830776	+	7830720	VelA_shaking1_peaks.txt|VelA_shaking2_peaks.txt	2	P2_niaD18_chr1-24	P2_niaD18_chr1-145	P2_niaD18_chr1	1173	Pc13g03160	gene	7829124	7830912	f	Pc13g03150	gene	7828363	7828949	→	Pc13g03150	0.038032	-0.0895741	0.25089	---NA---	148	1	7.20176e-76	100.0%	0	-		no IPS match	Pc13g03170	gene	7832322	7833281	←	Pc13g03170	0.881224	0.537889	0.198423	myb family conidiophore development protein FlbD	319	20	9.90384e-164	67.75%
Merged-P2_niaD18_chr2-9146097-2	P2_niaD18_chr3	chr3	5180935	5181040	+	5180988	VelA_shaking1_peaks.txt|VelA_shaking2_peaks.txt	2	P2_niaD18_chr3-28	P2_niaD18_chr3-52	P2_niaD18_chr3	1171	Pc22g00930	gene	5180875	5181794	r	Pc22g00940	gene	5178319	5179749	←	Pc22g00940	0.626219	-0.178104	-0.410064	---NA---	460	1	4.68904e-164	100.0%	0	-		no IPS match	Pc22g00920	gene	5181862	5182556	→	Pc22g00920	-1.50751	-0.691402	-0.341433	---NA---	205	17	2.04231e-96	6.06471e+13
Merged-P2_niaD18_chr1-5928197-2	P2_niaD18_chr1	chr1	10011358	10011523	+	10011441	VelA_shaking1_peaks.txt|VelA_shaking2_peaks.txt	2	P2_niaD18_chr1-38	P2_niaD18_chr1-100	P2_niaD18_chr1	1170	NA	NA	NA	NA	NA	Pc16g14410	gene	10010073	10010985	→	Pc16g14410	-0.110814	0.213313	0.332897	---NA---	282	20	1.54782e-162	54.85%	0	-		no IPS match	Pc16g14400	gene	10012033	10012488	→	Pc16g14400	-0.0848508	0.376098	0.469641	---NA---	132	15	8.57701e-58	7.23333e+13
Merged-P2_niaD18_chr3-4190707-2	P2_niaD18_chr4	chr4	724491	724621	+	724556	VelA_shaking1_peaks.txt|VelA_shaking2_peaks.txt	2	P2_niaD18_chr4-11	P2_niaD18_chr4-16	P2_niaD18_chr4	1164	NA	NA	NA	NA	NA	Pc16g03140	gene	722956	724011	←	Pc16g03140	0.193098	1.20555	3.16484	alcohol dehydrogenase	331	20	0.0	73.85%	3	F:zinc ion binding; F:oxidoreductase activity; P:oxidation-reduction process	-	IPR002085 (PANTHER); IPR011032 (SUPERFAMILY); IPR013149 (PFAM); IPR013154 (PFAM); IPR016040 (SUPERFAMILY); G3DSA:3.90.180.10 (GENE3D), PTHR11695:SF38 (PANTHER)	Pc16g03150	gene	726219	727991	→	Pc16g03150	0.0299034	0.0238088	0.616943	duf521 domain protein	590	20	0.0	68.25%
Merged-P2_niaD18_chr4-724556-2	P2_niaD18_chr1	chr1	8485222	8485327	+	8485275	VelA_shaking1_peaks.txt|VelA_shaking2_peaks.txt	2	P2_niaD18_chr1-44	P2_niaD18_chr1-98	P2_niaD18_chr1	1154	Pc13g05570	gene	8483954	8485453	r	Pc13g05560	gene	8481688	8483473	→	Pc13g05560	-0.502695	-0.41682	-0.786448	COP9 subunit	507	20	0.0	58.6%	1	C:intracellular part	-	PTHR10758 (PANTHER)	Pc13g05580	gene	8485752	8487751	→	Pc13g05580	-0.371765	-0.412073	-0.755521	---NA---	630	20	0.0	60.45%
Merged-P2_niaD18_chr1-7905137-2	P2_niaD18_chr1	chr1	3210676	3210778	+	3210727	VelA_shaking1_peaks.txt|VelA_shaking2_peaks.txt	2	P2_niaD18_chr1-36	P2_niaD18_chr1-113	P2_niaD18_chr1	1153	NA	NA	NA	NA	NA	Pc22g15800	gene	3209661	3210628	→	Pc22g15800	0.247615	0.117942	-0.146679	---NA---	208	1	7.89003e-115	100.0%	0	-		no IPS match	Pc22g15790	gene	3211854	3214201	←	Pc22g15790	0.381032	0.0386817	0.426592	---NA---	405	1	0.0	100.0%
Merged-P2_niaD18_chr2-7657653-2	P2_niaD18_chr1	chr1	847034	847176	+	847105	VelA_shaking1_peaks.txt|VelA_shaking2_peaks.txt	2	P2_niaD18_chr1-60	P2_niaD18_chr1-81	P2_niaD18_chr1	1150	NA	NA	NA	NA	NA	Pc22g25850	gene	840952	841960	→	Pc22g25850	-1.48786	0.144982	-0.51542	NAD(P)-binding protein	318	20	0.0	51.35%	6	P:regulation of nitrogen utilization; F:transcription repressor activity; F:catalytic activity; F:binding; P:negative regulation of transcription, DNA-dependent; C:transcriptional repressor complex		IPR008030 (PFAM); IPR016040 (G3DSA:3.40.50.GENE3D); PTHR15020 (PANTHER)	Pc22g25810	gene	848311	848451	←	Pc22g25810	-1.03577	0.13152	-0.260645	---NA---	141	1	1.94156e-72	100.0%
Merged-P2_niaD18_chr1-2189342-2	P2_niaD18_chr3	chr3	3813781	3813881	+	3813831	VelA_shaking1_peaks.txt|VelA_shaking2_peaks.txt	2	P2_niaD18_chr3-42	P2_niaD18_chr3-45	P2_niaD18_chr3	1150	NA	NA	NA	NA	NA	Pc22g06680	gene	3811116	3813455	←	Pc22g06680	0.166229	0.0293857	0.321441	acetyl-coenzyme A synthetase	669	20	0.0	93.75%	6	P:acetoin catabolic process; F:acetate-CoA ligase activity; F:AMP binding; P:gluconeogenesis; P:glycolysis; P:reductive tricarboxylic acid cycle	EC:6.2.1.1	IPR000873 (PFAM); IPR011904 (TIGRFAMs); PR00154 (PRINTS), G3DSA:2.30.38.10 (GENE3D), G3DSA:3.30.300.30 (GENE3D), G3DSA:3.40.50.980 (GENE3D), PTHR11968 (PANTHER), PTHR11968:SF42 (PANTHER), PS00455 (PROSITE), SSF56801 (SUPERFAMILY)	Pc22g06670	gene	3814738	3816170	←	Pc22g06670	1.06997	0.422548	-0.323181	phosphotransferase enzyme family protein	453	20	0.0	68.15%
Merged-P2_niaD18_chr1-11911859-2	P2_niaD18_chr4	chr4	431628	431760	+	431694	VelA_shaking1_peaks.txt|VelA_shaking2_peaks.txt	2	P2_niaD18_chr4-10	P2_niaD18_chr4-17	P2_niaD18_chr4	1150	NA	NA	NA	NA	NA	Pc16g01760	gene	430657	431031	→	Pc16g01760	-0.0324369	0.176875	-0.313543	---NA---	124	6	3.58108e-45	6.81667e+13	0	-		no IPS match	Pc16g01770	gene	431719	433503	←	Pc16g01770	-0.442842	-0.662342	0.556184	cytochrome p450 phenylacetate	517	20	0.0	80.75%
Merged-P2_niaD18_chr1-10529929-2	P2_niaD18_chr2	chr2	437575	437687	+	437631	VelA_shaking1_peaks.txt|VelA_shaking2_peaks.txt	2	P2_niaD18_chr2-34	P2_niaD18_chr2-54	P2_niaD18_chr2	1146	NA	NA	NA	NA	NA	Pc20g13870	gene	432634	433961	←	Pc20g13870	0.160537	-0.235858	0.0853695	---NA---	258	1	8.1426e-144	100.0%	0	-		no IPS match	Pc20g13860	gene	440635	441305	→	Pc20g13860	-0.687124	-0.164934	-0.00223583	---NA---	192	16	2.8424e-78	616.25
Merged-P2_niaD18_chr3-4876501-2	P2_niaD18_chr4	chr4	1934336	1934437	+	1934387	VelA_shaking1_peaks.txt|VelA_shaking2_peaks.txt	2	P2_niaD18_chr4-9	P2_niaD18_chr4-18	P2_niaD18_chr4	1145	NA	NA	NA	NA	NA	Pc16g07950	gene	1924754	1928132	←	Pc16g07950	0.691876	0.0927845	-0.170326	duf726 domain protein	1108	20	0.0	72.9%	0	-		IPR007941 (PANTHER)	Pc13g11420	gene	1934614	1938313	→	Pc13g11420	-1.10753	0.783806	1.32085	nitrite reductase NiiA	1086	20	0.0	86.8%
Merged-P2_niaD18_chr1-2313151-2	P2_niaD18_chr4	chr4	163046	163167	+	163107	VelA_shaking1_peaks.txt|VelA_shaking2_peaks.txt	2	P2_niaD18_chr4-3	P2_niaD18_chr4-25	P2_niaD18_chr4	1136	NA	NA	NA	NA	NA	Pc16g00650	gene	159430	161765	→	Pc16g00650	0.345058	0.297063	-1.00335	---NA---	429	1	0.0	100.0%	0	-		no IPS match	Pc16g00660	gene	163869	165935	→	Pc16g00660	1.17295	0.0677237	-0.259097	oligopeptide transporter	617	20	0.0	76.75%
Merged-P2_niaD18_chr2-2023901-2	P2_niaD18_chr2	chr2	2322200	2322316	+	2322258	VelA_shaking1_peaks.txt|VelA_shaking2_peaks.txt	2	P2_niaD18_chr2-32	P2_niaD18_chr2-64	P2_niaD18_chr2	1129	NA	NA	NA	NA	NA	Pc20g05890	gene	2319214	2320685	→	Pc20g05890	-0.29325	0.00714938	-0.00869336	GTP cyclohydrolase	452	20	0.0	88.2%	5	P:riboflavin biosynthetic process; F:GTP cyclohydrolase II activity; F:lyase activity; P:growth or development of symbiont on or near host; P:nitrogen compound metabolic process	EC:3.5.4.25	PTHR21327 (PANTHER), PTHR21327:SF1 (PANTHER)	Pc20g05880	gene	2322985	2326098	→	Pc20g05880	0.0430242	0.0145476	0.162829	HLH transcription factor	1037	20	0.0	67.4%
Merged-P2_niaD18_chr2-8252058-2	P2_niaD18_chr2	chr2	5014329	5014457	+	5014393	VelA_shaking1_peaks.txt|VelA_shaking2_peaks.txt	2	P2_niaD18_chr2-79	P2_niaD18_chr2-31	P2_niaD18_chr2	1126	NA	NA	NA	NA	NA	Pc21g01190	gene	5008909	5013828	→	Pc21g01190	-0.286581	0.0722244	-0.30351	---NA---	1558	20	0.0	65.6%	0	-		no IPS match	Pc21g01200	gene	5014686	5015722	→	Pc21g01200	-0.25559	-0.171102	-0.78767	---NA---	298	20	1.04391e-119	64.95%
Merged-P2_niaD18_chr4-903417-2	P2_niaD18_chr1	chr1	928469	928618	+	928544	VelA_shaking1_peaks.txt|VelA_shaking2_peaks.txt	2	P2_niaD18_chr1-93	P2_niaD18_chr1-66	P2_niaD18_chr1	1118	NA	NA	NA	NA	NA	Pc22g25490	gene	925526	926875	←	Pc22g25490	-0.149969	0.710267	-0.539272	RNA binding protein	396	19	0.0	6.75263e+13	2	F:nucleic acid binding; F:nucleotide binding		IPR000504 (PFAM); IPR012677 (G3DSA:3.30.70.GENE3D); PTHR10432 (PANTHER), SSF54928 (SUPERFAMILY)	Pc22g25480	gene	929160	929735	←	Pc22g25480	-0.658389	-0.127619	-0.66475	---NA---	136	1	9.42699e-50	100.0%
Merged-P2_niaD18_chr1-11858546-2	P2_niaD18_chr1	chr1	6675995	6676099	+	6676047	VelA_shaking1_peaks.txt|VelA_shaking2_peaks.txt	2	P2_niaD18_chr1-97	P2_niaD18_chr1-64	P2_niaD18_chr1	1116	Pc18g04930	gene	6675090	6676196	f	Pc18g04920	gene	6671752	6674799	←	Pc18g04920	0.152423	-0.00161271	-0.0308161	ATP-depentend DNA	995	20	0.0	68.0%	5	F:DNA binding; F:ATP-dependent DNA helicase activity; F:ATP binding; P:DNA repair; C:replication fork	-	IPR000212 (PANTHER); IPR014016 (PROFILE); IPR014017 (PROFILE); G3DSA:3.40.50.300 (GENE3D), SSF52540 (SUPERFAMILY)	Pc18g04950	gene	6677855	6678262	→	Pc18g04950	-1.00041	-0.981938	-0.957131	---NA---	150	4	3.13034e-71	69.75%
Merged-P2_niaD18_chr1-1656313-2	P2_niaD18_chr1	chr1	1263234	1263347	+	1263291	VelA_shaking1_peaks.txt|VelA_shaking2_peaks.txt	2	P2_niaD18_chr1-73	P2_niaD18_chr1-85	P2_niaD18_chr1	1111	Pc22g24080	gene	1262951	1263618	f	Pc22g24090	gene	1261029	1262747	←	Pc22g24090	-0.664593	-1.13614	-0.311739	---NA---	267	1	1.53633e-149	100.0%	0	-		no IPS match	Pc22g24070	gene	1264286	1268627	←	Pc22g24070	0.0741252	0.00992041	0.102616	structural maintenance of chromosome complex subunit	1308	20	0.0	69.1%
Merged-P2_niaD18_chr2-1124762-2	P2_niaD18_chr1	chr1	5460390	5460507	+	5460449	VelA_shaking1_peaks.txt|VelA_shaking2_peaks.txt	2	P2_niaD18_chr1-19	P2_niaD18_chr1-231	P2_niaD18_chr1	1110	NA	NA	NA	NA	NA	Pc12g16330	gene	5458108	5459534	←	Pc12g16330	1.20969	1.32314	1.51495	---NA---	455	20	0.0	57.75%	4	F:structural constituent of ribosome; C:ribosome; P:translation; P:ribosome biogenesis		IPR018130 (PROSITE)	Pc12g16340	gene	5462533	5463084	→	Pc12g16340	0.0777781	0.0831905	-0.188911	---NA---	124	1	1.38804e-62	100.0%
Merged-P2_niaD18_chr1-1305735-2	P2_niaD18_chr2	chr2	505637	505748	+	505693	VelA_shaking1_peaks.txt|VelA_shaking2_peaks.txt	2	P2_niaD18_chr2-36	P2_niaD18_chr2-58	P2_niaD18_chr2	1108	NA	NA	NA	NA	NA	Pc20g13580	gene	505054	505453	←	Pc20g13580	0.0361167	0.130612	0.164099	---NA---	91	5	4.54204e-29	71.6%	0	-		tmhmm (TMHMM)	Pc20g13570	gene	505935	506958	←	Pc20g13570	-0.0988169	0.0108872	0.2463	short-chain dehydrogenase reductase family	281	20	3.95933e-151	92.7%
Merged-P2_niaD18_chr1-5624665-2	P2_niaD18_chr2	chr2	3338241	3338381	+	3338311	VelA_shaking1_peaks.txt|VelA_shaking2_peaks.txt	2	P2_niaD18_chr2-33	P2_niaD18_chr2-61	P2_niaD18_chr2	1108	Pc20g01410	gene	3337875	3338386	f	Pc20g01420	gene	3334787	3336681	←	Pc20g01420	-0.453147	0.57224	0.380251	purine permease	577	20	0.0	83.7%	3	P:transport; C:integral to membrane; F:transporter activity	-	IPR006042 (PTHR11119:PANTHER); IPR006043 (PANTHER)	Pc20g01400	gene	3338598	3340022	→	Pc20g01400	0.292085	0.467589	0.222531	stearic acid desaturase	455	20	0.0	93.35%
Merged-P2_niaD18_chr4-2148735-2	P2_niaD18_chr3	chr3	4670128	4670244	+	4670186	VelA_shaking1_peaks.txt|VelA_shaking2_peaks.txt	2	P2_niaD18_chr3-36	P2_niaD18_chr3-59	P2_niaD18_chr3	1106	NA	NA	NA	NA	NA	Pc22g03180	gene	4665609	4666754	→	Pc22g03180	0.080429	-0.0312944	-0.066346	---NA---	381	11	0.0	5.77273e+13	0	-		no IPS match	Pc22g03170	gene	4671375	4675103	→	Pc22g03170	0.603851	0.897972	0.663695	---NA---	1206	20	0.0	57.1%
Merged-P2_niaD18_chr1-6164323-2	P2_niaD18_chr1	chr1	5216263	5216366	+	5216315	VelA_shaking1_peaks.txt|VelA_shaking2_peaks.txt	2	P2_niaD18_chr1-42	P2_niaD18_chr1-128	P2_niaD18_chr1	1104	NA	NA	NA	NA	NA	Pc12g15350	gene	5215603	5216065	←	Pc12g15350	0.0204761	-0.303837	-0.0699147	---NA---	137	13	3.34569e-69	6.22308e+13	2	P:hemolysis by symbiont of host erythrocytes; P:fruiting body development		IPR009413 (PFAM); PD016003 (PRODOM)	Pc12g15360	gene	5218157	5219054	←	Pc12g15360	0.489485	0.0132019	0.222809	---NA---	277	5	6.03736e-80	81.2%
Merged-P2_niaD18_chr1-4876436-2	P2_niaD18_chr2	chr2	7741856	7741970	+	7741913	VelA_shaking1_peaks.txt|VelA_shaking2_peaks.txt	2	P2_niaD18_chr2-42	P2_niaD18_chr2-52	P2_niaD18_chr2	1101	NA	NA	NA	NA	NA	Pc21g12690	gene	7740084	7740866	←	Pc21g12690	-0.0720606	0.0175058	0.00293624	GTP-binding protein	260	20	1.13898e-104	77.25%	0	-		no IPS match	Pc21g12700	gene	7742236	7743773	→	Pc21g12700	-1.42847	-0.377197	-0.467153	TAM domain methyltransferase	280	20	8.41226e-147	55.5%
Merged-P2_niaD18_chr1-6129195-2	P2_niaD18_chr1	chr1	6422552	6422667	+	6422610	VelA_shaking1_peaks.txt|VelA_shaking2_peaks.txt	2	P2_niaD18_chr1-50	P2_niaD18_chr1-115	P2_niaD18_chr1	1090	NA	NA	NA	NA	NA	Pc18g03930	gene	6421980	6422446	←	Pc18g03930	-0.000494124	-0.0159967	-0.236347	mitochondrial ATPase	94	13	1.35326e-25	7.73077e+12	3	F:enzyme inhibitor activity; C:mitochondrion; P:negative regulation of nucleotide metabolic process		IPR007648 (PFAM); PTHR23407 (PANTHER), PTHR23407:SF2 (PANTHER)	Pc18g03940	gene	6423911	6424876	→	Pc18g03940	-0.0692124	0.0165165	-0.104014	14-3-3 family protein ArtA	262	20	2.69172e-127	96.55%
Merged-P2_niaD18_chr4-2028093-2	P2_niaD18_chr1	chr1	820411	820530	+	820471	VelA_shaking1_peaks.txt|VelA_shaking2_peaks.txt	2	P2_niaD18_chr1-43	P2_niaD18_chr1-136	P2_niaD18_chr1	1081	NA	NA	NA	NA	NA	Pc22g25960	gene	819018	819550	←	Pc22g25960	0.140908	0.243504	0.275652	---NA---	131	3	1.75238e-54	75.0%	0	-		SignalP (SIGNALP)	Pc22g25950	gene	820752	821087	←	Pc22g25950	0.109168	-0.0804215	0.00260354	---NA---	110	1	4.07119e-42	100.0%
Merged-P2_niaD18_chr1-4657111-2	P2_niaD18_chr1	chr1	10102970	10103152	+	10103061	VelA_shaking1_peaks.txt|VelA_shaking2_peaks.txt	2	P2_niaD18_chr1-29	P2_niaD18_chr1-189	P2_niaD18_chr1	1079	NA	NA	NA	NA	NA	Pc16g14030	gene	10100221	10102075	←	Pc16g14030	1.55217	1.95848	1.43425	WD repeat protein	364	20	0.0	70.4%	3	F:molecular_function; P:protein transport; C:cellular_component		IPR001680 (PFAM); IPR011046 (SUPERFAMILY); IPR015943 (G3DSA:2.130.10.GENE3D); IPR017986 (PROFILE); PTHR22889 (PANTHER)	Pc16g14020	gene	10103377	10104083	←	Pc16g14020	-0.0213409	-0.0241682	0.0537787	---NA---	120	1	3.24911e-59	100.0%
Merged-P2_niaD18_chr2-5014393-2	P2_niaD18_chr1	chr1	8237871	8238036	+	8237954	VelA_shaking1_peaks.txt|VelA_shaking2_peaks.txt	2	P2_niaD18_chr1-47	P2_niaD18_chr1-129	P2_niaD18_chr1	1078	NA	NA	NA	NA	NA	Pc13g04720	gene	8234777	8237500	←	Pc13g04720	-0.203908	0.106632	-0.237965	phospholipid metabolism enzyme	907	20	0.0	67.15%	0	-		no IPS match	Pc13g04730	gene	8238441	8239255	←	Pc13g04730	-0.262037	-0.0915573	-0.0379462	---NA---	257	20	1.73256e-144	46.05%
Merged-P2_niaD18_chr3-2681063-2	P2_niaD18_chr1	chr1	7017219	7017342	+	7017281	VelA_shaking1_peaks.txt|VelA_shaking2_peaks.txt	2	P2_niaD18_chr1-116	P2_niaD18_chr1-68	P2_niaD18_chr1	1074	NA	NA	NA	NA	NA	Pc18g06360	gene	7014449	7015849	→	Pc18g06360	0.158146	0.291447	-0.101094	peptidase	444	20	0.0	79.4%	1	F:zinc ion binding	-	IPR002931 (PFAM); PTHR12143 (PANTHER), PTHR12143:SF2 (PANTHER), SSF54001 (SUPERFAMILY)	Pc18g06370	gene	7017333	7018671	←	Pc18g06370	-0.051166	0.125323	0.48035	---NA---	346	12	1.79975e-125	65.75%
Merged-P2_niaD18_chr1-13363901-2	P2_niaD18_chr3	chr3	241717	241817	+	241767	VelA_shaking1_peaks.txt|VelA_shaking2_peaks.txt	2	P2_niaD18_chr3-66	P2_niaD18_chr3-37	P2_niaD18_chr3	1073	NA	NA	NA	NA	NA	Pc12g01010	gene	239836	241537	←	Pc12g01010	0.39827	0.44442	0.0620465	---NA---	549	11	0.0	7.00909e+12	0	-		no IPS match	Pc12g01020	gene	242082	243362	→	Pc12g01020	0.201425	0.286579	0.08055	alanine racemase	390	20	0.0	82.75%
Merged-P2_niaD18_chr2-7043254-2	P2_niaD18_chr2	chr2	4897642	4897761	+	4897702	VelA_shaking1_peaks.txt|VelA_shaking2_peaks.txt	2	P2_niaD18_chr2-35	P2_niaD18_chr2-72	P2_niaD18_chr2	1070	Pc21g00770	gene	4896067	4898346	f	Pc21g00760	gene	4893296	4895500	→	Pc21g00760	-0.910067	-0.200424	-0.214607	zinc finger protein	711	20	0.0	69.55%	0	-		no IPS match	Pc21g00780	gene	4899717	4900986	→	Pc21g00780	-0.0463756	0.237443	0.0663619	---NA---	180	1	1.1318e-87	100.0%
Merged-P2_niaD18_chr4-1417962-2	P2_niaD18_chr1	chr1	10877367	10877471	+	10877419	VelA_shaking1_peaks.txt|VelA_shaking2_peaks.txt	2	P2_niaD18_chr1-71	P2_niaD18_chr1-104	P2_niaD18_chr1	1064	NA	NA	NA	NA	NA	Pc16g10730	gene	10876688	10877104	←	Pc16g10730	-0.0800947	0.91449	0.276046	---NA---	138	20	4.17135e-71	57.05%	2	P:metabolic process; F:catalytic activity		IPR013901 (PFAM)	Pc16g10700	gene	10882580	10883710	←	Pc16g10700	0.269618	-0.338866	-0.253087	---NA---	376	20	0.0	56.45%
Merged-P2_niaD18_chr2-8396382-2	P2_niaD18_chr2	chr2	377991	378097	+	378044	VelA_shaking1_peaks.txt|VelA_shaking2_peaks.txt	2	P2_niaD18_chr2-27	P2_niaD18_chr2-93	P2_niaD18_chr2	1058	NA	NA	NA	NA	NA	Pc20g14090	gene	372729	374649	←	Pc20g14090	0.265319	1.08754	2.57815	cytochrome p450 oxidoreductase	531	20	0.0	71.55%	5	F:monooxygenase activity; F:iron ion binding; F:electron carrier activity; F:heme binding; P:electron transport		IPR001128 (G3DSA:1.10.630.GENE3D); IPR002401 (PRINTS); IPR017973 (PRINTS); PTHR19383:SF28 (PANTHER)	Pc20g14080	gene	378264	379653	→	Pc20g14080	0.29417	-0.0395421	-0.0921519	---NA---	362	20	0.0	61.85%
Merged-P2_niaD18_chr1-10514008-2	P2_niaD18_chr1	chr1	12792248	12792349	+	12792299	VelA_shaking1_peaks.txt|VelA_shaking2_peaks.txt	2	P2_niaD18_chr1-111	P2_niaD18_chr1-78	P2_niaD18_chr1	1054	NA	NA	NA	NA	NA	Pc06g01080	gene	12791527	12791910	←	Pc06g01080	-	-	-	amino acid transporter	66	17	1.92614e-26	6.95294e+13	2	C:integral to membrane; C:membrane		no IPS match	Pc06g01070	gene	12793334	12795395	→	Pc06g01070	-	-	-	bicyclomycin resistance protein	579	20	0.0	71.9%
Merged-P2_niaD18_chr1-6282744-2	P2_niaD18_chr1	chr1	4876378	4876495	+	4876437	VelA_shaking1_peaks.txt|VelA_shaking2_peaks.txt	2	P2_niaD18_chr1-81	P2_niaD18_chr1-99	P2_niaD18_chr1	1044	NA	NA	NA	NA	NA	Pc12g13890	gene	4874624	4875629	←	Pc12g13890	0.12452	0.0190259	-0.14152	bZIP transcription factor KapC	258	20	3.93831e-87	67.5%	5	F:sequence-specific DNA binding transcription factor activity; F:sequence-specific DNA binding; F:protein dimerization activity; C:transcription factor complex; P:regulation of transcription, DNA-dependent	-	IPR004827 (SMART); IPR011616 (PFAM); G3DSA:1.20.5.170 (GENE3D)	Pc12g13900	gene	4876640	4879073	←	Pc12g13900	-0.220399	0.266288	0.153496	plasma membrane channel protein	736	20	0.0	77.55%
Merged-P2_niaD18_chr1-2893133-2	P2_niaD18_chr1	chr1	1261461	1261577	+	1261519	VelA_shaking1_peaks.txt|VelA_shaking2_peaks.txt	2	P2_niaD18_chr1-80	P2_niaD18_chr1-103	P2_niaD18_chr1	1040	Pc22g24090	gene	1261029	1262747	r	Pc22g24100	gene	1259815	1260765	←	Pc22g24100	-0.0903956	-0.081119	-0.00766055	---NA---	132	1	9.14326e-68	100.0%	0	-		no IPS match	Pc22g24080	gene	1262951	1263618	→	Pc22g24080	0.0613479	-0.216483	0.0657952	---NA---	109	1	4.85587e-51	100.0%
Merged-P2_niaD18_chr1-11610422-2	P2_niaD18_chr3	chr3	3989157	3989278	+	3989218	VelA_shaking1_peaks.txt|VelA_shaking2_peaks.txt	2	P2_niaD18_chr3-29	P2_niaD18_chr3-89	P2_niaD18_chr3	1040	NA	NA	NA	NA	NA	Pc22g06050	gene	3987947	3988992	→	Pc22g06050	-0.466819	0.0572415	0.0485509	---NA---	320	20	0.0	51.35%	3	F:signal transducer activity; P:signal transduction; C:cellular_component		no IPS match	Pc22g06040	gene	3989751	3990892	→	Pc22g06040	0.160294	0.0728336	-0.348663	mannose-1-phosphate guanylyltransferase	364	20	0.0	96.25%
Merged-P2_niaD18_chr3-3813831-2	P2_niaD18_chr2	chr2	8328673	8328809	+	8328741	VelA_shaking1_peaks.txt|VelA_shaking2_peaks.txt	2	P2_niaD18_chr2-75	P2_niaD18_chr2-42	P2_niaD18_chr2	1040	NA	NA	NA	NA	NA	Pc21g15330	gene	8326384	8327513	←	Pc21g15330	-1.19723	-1.10805	-1.8818	bZIP TF	330	6	4.54823e-165	8.11667e+13	5	F:sequence-specific DNA binding; F:protein dimerization activity; F:sequence-specific DNA binding transcription factor activity; P:regulation of transcription, DNA-dependent; C:transcription factor complex	-	IPR004827 (PROSITE)	Pc21g15340	gene	8329323	8329957	→	Pc21g15340	-1.00715	-0.627432	-0.17399	---NA---	173	20	3.21753e-84	59.1%
Merged-P2_niaD18_chr1-1992945-2	P2_niaD18_chr2	chr2	5132276	5132429	+	5132353	VelA_shaking1_peaks.txt|VelA_shaking2_peaks.txt	2	P2_niaD18_chr2-46	P2_niaD18_chr2-60	P2_niaD18_chr2	1037	NA	NA	NA	NA	NA	Pc21g01680	gene	5131586	5132319	→	Pc21g01680	-0.0465383	-0.110438	0.0823942	---NA---	110	1	4.37299e-54	100.0%	0	-		no IPS match	Pc21g01690	gene	5134335	5135778	←	Pc21g01690	-2.00585	0.398841	2.92621	MFS monocarboxylate transporter	440	20	0.0	72.35%
Merged-P2_niaD18_chr3-2930118-2	P2_niaD18_chr2	chr2	2919645	2919811	+	2919728	VelA_shaking1_peaks.txt|VelA_shaking2_peaks.txt	2	P2_niaD18_chr2-62	P2_niaD18_chr2-51	P2_niaD18_chr2	1034	NA	NA	NA	NA	NA	Pc20g03220	gene	2918376	2919370	←	Pc20g03220	-0.667006	-0.551174	0.6824	3-phosphoadenosine-5-phosphosulfate reductase	309	20	0.0	88.9%	7	P:sulfate assimilation, phosphoadenylyl sulfate reduction by phosphoadenylyl-sulfate reductase (thioredoxin); P:methionine biosynthetic process; P:oxidation-reduction process; P:cysteine biosynthetic process; F:transferase activity; F:adenylyl-sulfate reductase activity; F:phosphoadenylyl-sulfate reductase (thioredoxin) activity	EC:1.8.99.2; EC:1.8.4.8	IPR002500 (PFAM); IPR004511 (TIGRFAMs); IPR011800 (TIGRFAMs); IPR014729 (G3DSA:3.40.50.GENE3D); PTHR23293 (PANTHER), SSF52402 (SUPERFAMILY)	Pc20g03210	gene	2920353	2921873	→	Pc20g03210	-0.134838	-0.210315	0.0878674	phosphoserine phosphatase	467	20	0.0	76.9%
Merged-P2_niaD18_chr4-163106-2	P2_niaD18_chr1	chr1	8307502	8307608	+	8307555	VelA_shaking1_peaks.txt|VelA_shaking2_peaks.txt	2	P2_niaD18_chr1-70	P2_niaD18_chr1-118	P2_niaD18_chr1	1034	NA	NA	NA	NA	NA	Pc13g04910	gene	8305598	8307525	←	Pc13g04910	-0.202396	-0.0598935	-0.161612	---NA---	266	1	1.16823e-147	100.0%	0	-		tmhmm (TMHMM)	Pc13g04920	gene	8312867	8315703	→	Pc13g04920	-0.0570563	0.382871	-0.0501025	cell pattern formation-associated protein stuA	818	20	0.0	69.45%
Merged-P2_niaD18_chr3-2764021-2	P2_niaD18_chr1	chr1	319580	319683	+	319632	VelA_shaking1_peaks.txt|VelA_shaking2_peaks.txt	2	P2_niaD18_chr1-74	P2_niaD18_chr1-119	P2_niaD18_chr1	1031	Pc14g01380	gene	319270	325049	r	Pc14g01370	gene	315561	318122	←	Pc14g01370	0.234411	0.559797	0.0793817	---NA---	701	20	0.0	58.3%	4	F:sequence-specific DNA binding transcription factor activity; F:zinc ion binding; C:transcription factor complex; P:regulation of transcription, DNA-dependent		IPR001138 (PFAM); G3DSA:4.10.240.10 (GENE3D)	Pc14g01390	gene	325460	330142	←	Pc14g01390	0.248055	0.665151	0.246148	snf2 family helicase	1487	20	0.0	69.45%
Merged-P2_niaD18_chr1-1503567-2	P2_niaD18_chr3	chr3	2127667	2127770	+	2127719	VelA_shaking1_peaks.txt|VelA_shaking2_peaks.txt	2	P2_niaD18_chr3-85	P2_niaD18_chr3-38	P2_niaD18_chr3	1031	Pc12g09100	gene	2125549	2129340	r	Pc12g09070	gene	2111761	2112384	←	Pc12g09070	-0.431707	-0.116716	-0.899341	---NA---	158	1	2.04712e-83	100.0%	0	-		tmhmm (TMHMM)	Pc12g09110	gene	2130620	2134174	←	Pc12g09110	0.0346876	-0.375908	0.00603272	---NA---	253	1	2.36257e-142	100.0%
Merged-P2_niaD18_chr2-1779242-2	P2_niaD18_chr1	chr1	2727383	2727487	+	2727435	VelA_shaking1_peaks.txt|VelA_shaking2_peaks.txt	2	P2_niaD18_chr1-65	P2_niaD18_chr1-125	P2_niaD18_chr1	1028	NA	NA	NA	NA	NA	Pc22g17790	gene	2725229	2727293	←	Pc22g17790	-0.64899	0.00233462	0.324111	ubiquinone biosynthesis protein	622	20	0.0	81.35%	0	-		IPR004147 (PFAM); IPR011009 (SUPERFAMILY); PTHR10566 (PANTHER), PTHR10566:SF7 (PANTHER)	Pc22g17780	gene	2727936	2732476	←	Pc22g17780	0.104684	-0.0410033	0.0138304	serine-threonine kinase	1342	20	0.0	78.1%
Merged-P2_niaD18_chr1-11176059-2	P2_niaD18_chr4	chr4	2943099	2943205	+	2943152	VelA_shaking1_peaks.txt|VelA_shaking2_peaks.txt	2	P2_niaD18_chr4-20	P2_niaD18_chr4-21	P2_niaD18_chr4	1027	NA	NA	NA	NA	NA	Pc13g15540	gene	2941486	2942474	←	Pc13g15540	-0.388895	0.0167573	0.339942	---NA---	282	3	9.29131e-139	6.56667e+13	0	-		tmhmm (TMHMM)	Pc13g15550	gene	2944804	2946598	→	Pc13g15550	-0.429802	-0.0959416	-0.266131	C2H2 finger domain protein	517	20	0.0	63.25%
Merged-P2_niaD18_chr1-12891330-2	P2_niaD18_chr1	chr1	9456887	9456992	+	9456940	VelA_shaking1_peaks.txt|VelA_shaking2_peaks.txt	2	P2_niaD18_chr1-62	P2_niaD18_chr1-133	P2_niaD18_chr1	1027	Pc13g09590	gene	9456732	9457381	f	Pc13g09580	gene	9454332	9456134	←	Pc13g09580	-0.916783	-0.675649	-1.09577	bZIP transcription factor AtfA	460	20	0.0	73.15%	5	F:sequence-specific DNA binding transcription factor activity; F:sequence-specific DNA binding; F:protein dimerization activity; C:transcription factor complex; P:regulation of transcription, DNA-dependent	-	IPR004827 (SMART); IPR011616 (PFAM); G3DSA:1.20.5.170 (GENE3D), PTHR19304 (PANTHER), PTHR19304:SF3 (PANTHER)	Pc13g09600	gene	9458243	9458665	←	Pc13g09600	0.246696	0.163459	-0.720235	transthyretin domain protein	140	20	1.36229e-71	72.85%
Merged-P2_niaD18_chr1-2710414-2	P2_niaD18_chr2	chr2	8684017	8684156	+	8684087	VelA_shaking1_peaks.txt|VelA_shaking2_peaks.txt	2	P2_niaD18_chr2-40	P2_niaD18_chr2-73	P2_niaD18_chr2	1024	Pc21g16800	gene	8683781	8686038	r	Pc21g16790	gene	8680541	8683750	→	Pc21g16790	-0.124652	-0.201706	-0.643832	signal transduction protein	999	20	0.0	67.95%	1	C:integral to membrane		IPR004331 (PFAM); IPR004342 (PFAM); PTHR10783 (PANTHER), PTHR10783:SF11 (PANTHER)	Pc21g16810	gene	8686448	8688090	→	Pc21g16810	-0.18297	0.0978281	0.549177	amino acid transporter	462	20	0.0	79.4%
Merged-P2_niaD18_chr1-5460448-2	P2_niaD18_chr2	chr2	8161103	8161205	+	8161154	VelA_shaking1_peaks.txt|VelA_shaking2_peaks.txt	2	P2_niaD18_chr2-47	P2_niaD18_chr2-59	P2_niaD18_chr2	1019	NA	NA	NA	NA	NA	Pc21g14550	gene	8159499	8160106	→	Pc21g14550	0.119216	0.00178676	-0.0429816	phosphate transporter	187	20	7.37016e-95	85.4%	3	C:membrane; C:endoplasmic reticulum; P:phosphate ion transport	-	IPR012098 (PIR); PD036172 (PRODOM), PF10032 (PFAM)	Pc21g14560	gene	8161487	8162754	→	Pc21g14560	-	-	-	glyceraldehyde-3-phosphate dehydrogenase	337	20	0.0	90.85%
Merged-P2_niaD18_chr4-1453215-2	P2_niaD18_chr3	chr3	5211220	5211334	+	5211277	VelA_shaking1_peaks.txt|VelA_shaking2_peaks.txt	2	P2_niaD18_chr3-81	P2_niaD18_chr3-40	P2_niaD18_chr3	1016	Pc22g00790	gene	5211264	5211996	r	Pc22g00800	gene	5209947	5210949	→	Pc22g00800	0.127181	-0.000763044	-0.0182149	---NA---	162	1	3.75396e-78	100.0%	0	-		SignalP (SIGNALP), tmhmm (TMHMM)	Pc22g00780	gene	5213024	5214243	→	Pc22g00780	0.25661	0.226558	-0.171986	---NA---	303	20	6.93218e-131	66.65%
Merged-P2_niaD18_chr3-2802846-2	P2_niaD18_chr1	chr1	3523496	3523607	+	3523552	VelA_shaking1_peaks.txt|VelA_shaking2_peaks.txt	2	P2_niaD18_chr1-41	P2_niaD18_chr1-191	P2_niaD18_chr1	1015	NA	NA	NA	NA	NA	Pc22g14540	gene	3519947	3523228	←	Pc22g14540	0.294034	0.635147	-0.532253	beta-galactosidase	1053	20	0.0	64.5%	8	F:beta-galactosidase activity; C:beta-galactosidase complex; F:carbohydrate binding; F:cation binding; P:galactose metabolic process; P:glycosaminoglycan catabolic process; P:glycosphingolipid metabolic process; P:glycerolipid metabolic process	-	IPR004199 (PFAM); IPR006101 (PRINTS); IPR006102 (PFAM); IPR006103 (PFAM); IPR006104 (PFAM); IPR008979 (SUPERFAMILY); IPR011013 (SUPERFAMILY); IPR013781 (G3DSA:3.20.20.GENE3D); IPR013812 (G3DSA:2.60.40.GENE3D); IPR014718 (G3DSA:2.70.98.GENE3D); IPR017853 (SUPERFAMILY); G3DSA:2.60.120.260 (GENE3D), PTHR10066 (PANTHER), PTHR10066:SF8 (PANTHER)	Pc22g14530	gene	3523941	3525577	→	Pc22g14530	0.311454	0.594389	-0.201586	maltose permease	525	20	0.0	62.8%
Merged-P2_niaD18_chr2-1736324-2	P2_niaD18_chr3	chr3	2242085	2242193	+	2242139	VelA_shaking1_peaks.txt|VelA_shaking2_peaks.txt	2	P2_niaD18_chr3-31	P2_niaD18_chr3-100	P2_niaD18_chr3	1013	NA	NA	NA	NA	NA	Pc12g09560	gene	2239230	2240264	←	Pc12g09560	-0.00297275	0.284449	1.10916	---NA---	309	20	1.99609e-143	55.3%	0	-		no IPS match	Pc12g09570	gene	2242851	2244154	→	Pc12g09570	0.505373	-0.165367	-0.0467764	integral membrane protein	377	20	0.0	66.1%
Merged-P2_niaD18_chr2-6056123-2	P2_niaD18_chr1	chr1	10787958	10788063	+	10788011	VelA_shaking1_peaks.txt|VelA_shaking2_peaks.txt	2	P2_niaD18_chr1-55	P2_niaD18_chr1-163	P2_niaD18_chr1	1011	NA	NA	NA	NA	NA	Pc16g11130	gene	10785593	10786480	←	Pc16g11130	-0.0521251	0.359352	0.321794	---NA---	296	20	1.0421e-170	61.65%	0	-		IPR002575 (PFAM); IPR011009 (SUPERFAMILY); G3DSA:3.90.1200.10 (GENE3D)	Pc16g11120	gene	10788773	10791127	←	Pc16g11120	-0.085513	-0.168369	-0.291259	C6 transcription factor	708	20	0.0	64.05%
Merged-P2_niaD18_chr1-9410489-2	P2_niaD18_chr1	chr1	3369862	3369992	+	3369927	VelA_shaking1_peaks.txt|VelA_shaking2_peaks.txt	2	P2_niaD18_chr1-123	P2_niaD18_chr1-84	P2_niaD18_chr1	1010	NA	NA	NA	NA	NA	Pc22g15200	gene	3366812	3368275	→	Pc22g15200	0.732448	-0.196394	-1.55537	RNA 3-terminal phosphate	487	20	0.0	53.9%	1	F:catalytic activity		IPR000228 (G3DSA:3.65.10.GENE3D); IPR013792 (SUPERFAMILY)	Pc22g15190	gene	3374523	3375863	←	Pc22g15190	-1.03988	-0.98226	-1.79643	inositol 5-phosphatase	446	20	0.0	64.6%
Merged-P2_niaD18_chr3-199534-2	P2_niaD18_chr1	chr1	9418521	9418627	+	9418574	VelA_shaking1_peaks.txt|VelA_shaking2_peaks.txt	2	P2_niaD18_chr1-67	P2_niaD18_chr1-134	P2_niaD18_chr1	1010	NA	NA	NA	NA	NA	Pc13g09440	gene	9413562	9415901	→	Pc13g09440	-0.457524	0.197368	-0.734838	CP2 transcription factor	729	20	0.0	65.35%	4	P:regulation of transcription, DNA-dependent; P:transcription, DNA-dependent; C:nucleus; F:DNA binding		IPR007604 (PFAM); PTHR11037 (PANTHER), PTHR11037:SF3 (PANTHER)	Pc13g09450	gene	9419461	9419940	←	Pc13g09450	0.118264	-0.170561	0.0366775	---NA---	128	1	1.32637e-49	100.0%
Merged-P2_niaD18_chr1-10103061-2	P2_niaD18_chr2	chr2	7988136	7988241	+	7988189	VelA_shaking1_peaks.txt|VelA_shaking2_peaks.txt	2	P2_niaD18_chr2-37	P2_niaD18_chr2-80	P2_niaD18_chr2	1005	NA	NA	NA	NA	NA	Pc21g13810	gene	7985260	7988008	←	Pc21g13810	0.20055	-0.253081	-0.325838	beta-mannosidase	845	20	0.0	80.95%	3	P:carbohydrate metabolic process; F:hydrolase activity, hydrolyzing O-glycosyl compounds; F:cation binding	EC:3.2.1.0	IPR006102 (PFAM); IPR006104 (PFAM); IPR008979 (SUPERFAMILY); IPR013781 (G3DSA:3.20.20.GENE3D); IPR013812 (G3DSA:2.60.40.GENE3D); IPR017853 (SUPERFAMILY); G3DSA:2.60.120.260 (GENE3D), PTHR10066 (PANTHER), PTHR10066:SF12 (PANTHER)	Pc21g13820	gene	7989978	7992398	→	Pc21g13820	0.0509591	-0.072178	0.0141671	C6 transcription factor	767	20	0.0	68.05%
Merged-P2_niaD18_chr2-2297709-2	P2_niaD18_chr1	chr1	11317300	11317407	+	11317354	VelA_shaking1_peaks.txt|VelA_shaking2_peaks.txt	2	P2_niaD18_chr1-79	P2_niaD18_chr1-121	P2_niaD18_chr1	1003	Pc16g08940	gene	11317028	11317545	r	Pc16g08950	gene	11315084	11316806	←	Pc16g08950	0.228188	0.0936143	-0.206267	40S ribosomal protein	453	20	0.0	63.15%	3	P:growth or development of symbiont on or near host; F:molecular_function; C:cellular_component		PF10615 (PFAM)	Pc16g08930	gene	11317761	11318525	→	Pc16g08930	-1.14682	-2.40422	-3.44624	---NA---	254	4	1.32828e-27	86.5%
Merged-P2_niaD18_chr3-4068245-2	P2_niaD18_chr1	chr1	9281179	9281376	+	9281278	VelA_shaking1_peaks.txt|VelA_shaking2_peaks.txt	2	P2_niaD18_chr1-173	P2_niaD18_chr1-67	P2_niaD18_chr1	1001	Pc13g08950	gene	9281145	9281342	f	Pc13g08940	gene	9274550	9277814	←	Pc13g08940	-0.556143	-0.192527	-0.477131	serine threonine protein kinase	1048	20	0.0	77.9%	4	P:protein phosphorylation; F:ATP binding; F:protein serine/threonine kinase activity; P:serine family amino acid metabolic process	EC:2.7.11.0	IPR000719 (PROFILE); IPR001772 (PFAM); IPR002290 (SMART); IPR011009 (SUPERFAMILY); IPR017442 (PFAM); PD000001 (PRODOM), G3DSA:1.10.510.10 (GENE3D), G3DSA:3.30.310.80 (GENE3D), PTHR22982 (PANTHER), PTHR22982:SF60 (PANTHER), SSF103243 (SUPERFAMILY)	Pc13g08960	gene	9283649	9286569	→	Pc13g08960	-0.632698	-0.0848282	-0.621514	duf221 domain protein	956	20	0.0	78.75%
Merged-P2_niaD18_chr1-7583009-2	P2_niaD18_chr1	chr1	4007657	4007771	+	4007714	VelA_shaking1_peaks.txt|VelA_shaking2_peaks.txt	2	P2_niaD18_chr1-85	P2_niaD18_chr1-112	P2_niaD18_chr1	1000	NA	NA	NA	NA	NA	Pc22g12470	gene	4007034	4007401	←	Pc22g12470	-1.5425	-1.06795	-1.65567	---NA---	102	5	6.78129e-46	65.8%	0	-		tmhmm (TMHMM)	Pc22g12460	gene	4008273	4008458	←	Pc22g12460	-0.743186	-0.500142	-0.92907	grg1 protein	71	18	2.11179e-26	7.71667e+13
Merged-P2_niaD18_chr1-6923129-2	P2_niaD18_chr4	chr4	873009	873133	+	873071	VelA_shaking1_peaks.txt|VelA_shaking2_peaks.txt	2	P2_niaD18_chr4-13	P2_niaD18_chr4-27	P2_niaD18_chr4	994	NA	NA	NA	NA	NA	Pc16g06630	gene	870933	872637	←	Pc16g06630	-0.69434	0.0155316	-0.202153	MFS multidrug transporter	524	20	0.0	77.0%	3	P:transport; C:integral to membrane; F:transporter activity	-	IPR011701 (PFAM); IPR016196 (SUPERFAMILY); PTHR10074 (PANTHER), PTHR10074:SF23 (PANTHER), PS50850 (PROFILE)	Pc16g06620	gene	873538	875107	←	Pc16g06620	-0.192507	-0.55601	-0.149136	---NA---	355	17	0.0	5.23529e+13
Merged-P2_niaD18_chr4-115860-2	P2_niaD18_chr3	chr3	2681001	2681125	+	2681063	VelA_shaking1_peaks.txt|VelA_shaking2_peaks.txt	2	P2_niaD18_chr3-57	P2_niaD18_chr3-61	P2_niaD18_chr3	987	NA	NA	NA	NA	NA	Pc12g11290	gene	2679118	2680697	→	Pc12g11290	-0.0184793	0.0875655	-0.0805131	phosphotyrosyl phosphatase activator	487	20	0.0	73.45%	4	F:phosphatase activator activity; C:cytoplasm; F:peptidyl-prolyl cis-trans isomerase activity; C:nucleus	EC:5.2.1.8	IPR004327 (PIR)	Pc12g11300	gene	2681196	2683042	→	Pc12g11300	0.815468	0.371394	0.28618	plasma membrane zinc ion transporter	560	20	0.0	68.55%
Merged-P2_niaD18_chr1-5928792-2	P2_niaD18_chr1	chr1	12579300	12579422	+	12579361	VelA_shaking1_peaks.txt|VelA_shaking2_peaks.txt	2	P2_niaD18_chr1-83	P2_niaD18_chr1-120	P2_niaD18_chr1	986	NA	NA	NA	NA	NA	Pc06g02030	gene	12577896	12578589	←	Pc06g02030	-3.05555	-3.17085	-2.26979	C2H2 finger domain protein	210	16	1.25097e-107	5368.75	2	C:intracellular; F:zinc ion binding		IPR007087 (PFAM); IPR015880 (SMART); PTHR14596 (PANTHER), SSF57850 (SUPERFAMILY)	Pc06g02020	gene	12579453	12579963	→	Pc06g02020	-5.47387	-4.5996	-4.05303	---NA---	132	6	1.03411e-45	7.28333e+13
Merged-P2_niaD18_chr4-751395-2	P2_niaD18_chr1	chr1	5172995	5173097	+	5173046	VelA_shaking1_peaks.txt|VelA_shaking2_peaks.txt	2	P2_niaD18_chr1-66	P2_niaD18_chr1-153	P2_niaD18_chr1	975	NA	NA	NA	NA	NA	Pc12g15160	gene	5161318	5163497	→	Pc12g15160	0.118442	-0.178693	0.113101	---NA---	440	1	0.0	100.0%	0	-		no IPS match	Pc12g15180	gene	5173905	5175019	→	Pc12g15180	-0.136939	-0.166862	-0.429832	chitin biosynthesis protein	331	20	0.0	84.75%
Merged-P2_niaD18_chr3-2242139-2	P2_niaD18_chr1	chr1	7297580	7297681	+	7297631	VelA_shaking1_peaks.txt|VelA_shaking2_peaks.txt	2	P2_niaD18_chr1-61	P2_niaD18_chr1-167	P2_niaD18_chr1	973	NA	NA	NA	NA	NA	Pc13g00790	gene	7296585	7296954	←	Pc13g00790	-	-	-	---NA---	106	3	3.43E-56	87.0%	0	-		no IPS match	Pc13g00800	gene	7298371	7299524	←	Pc13g00800	0.0714477	0.682655	-0.334588	---NA---	516	4	0.0	65.25%
Merged-P2_niaD18_chr1-2952567-2	P2_niaD18_chr4	chr4	972298	972406	+	972352	VelA_shaking1_peaks.txt|VelA_shaking2_peaks.txt	2	P2_niaD18_chr4-17	P2_niaD18_chr4-29	P2_niaD18_chr4	972	NA	NA	NA	NA	NA	Pc16g06170	gene	968598	970465	←	Pc16g06170	-0.00440812	-0.320307	-0.061311	phosphotransferase enzyme family protein	580	20	0.0	63.9%	0	-		IPR002575 (PFAM); IPR011009 (SUPERFAMILY)	Pc16g06150	gene	973128	975207	←	Pc16g06150	-0.821183	-0.554781	-0.893571	alpha-amylase	565	20	0.0	74.25%
Merged-P2_niaD18_chr2-7503655-2	P2_niaD18_chr1	chr1	4227299	4227424	+	4227362	VelA_shaking1_peaks.txt|VelA_shaking2_peaks.txt	2	P2_niaD18_chr1-84	P2_niaD18_chr1-127	P2_niaD18_chr1	971	Pc22g11450	gene	4227148	4229455	f	Pc22g11460	gene	4225449	4226063	←	Pc22g11460	-0.0847186	-0.0551761	-0.0767621	---NA---	177	1	2.52158e-84	100.0%	0	-		no IPS match	Pc22g11440	gene	4230020	4230808	←	Pc22g11440	-0.458721	-0.0404223	2.5882	dsba-like thioredoxin domain protein	232	20	2.11586e-117	66.55%
Merged-P2_niaD18_chr3-129213-2	P2_niaD18_chr2	chr2	5387596	5387739	+	5387668	VelA_shaking1_peaks.txt|VelA_shaking2_peaks.txt	2	P2_niaD18_chr2-57	P2_niaD18_chr2-66	P2_niaD18_chr2	971	NA	NA	NA	NA	NA	Pc21g02730	gene	5385834	5387219	←	Pc21g02730	-1.15896	0.77783	1.92935	kinesin light chain 3	461	20	0.0	61.3%	5	F:microtubule motor activity; C:kinesin complex; F:binding; C:microtubule; P:microtubule-based process		IPR002151 (PRINTS); IPR011717 (PFAM); IPR011990 (G3DSA:1.25.40.GENE3D); IPR013026 (SMART); PTHR19959 (PANTHER), PTHR19959:SF16 (PANTHER), SSF48452 (SUPERFAMILY)	Pc21g02740	gene	5387947	5389356	→	Pc21g02740	-1.44214	0.511168	1.75195	vacuolar calcium ion transporter	410	20	0.0	61.0%
Merged-P2_niaD18_chr1-11720464-2	P2_niaD18_chr3	chr3	1716376	1716518	+	1716447	VelA_shaking1_peaks.txt|VelA_shaking2_peaks.txt	2	P2_niaD18_chr3-93	P2_niaD18_chr3-46	P2_niaD18_chr3	969	NA	NA	NA	NA	NA	Pc12g07270	gene	1714869	1715730	←	Pc12g07270	0.57419	0.579842	1.04514	---NA---	263	20	6.97386e-122	65.8%	0	-		tmhmm (TMHMM)	Pc12g07280	gene	1717080	1717656	→	Pc12g07280	0.495419	0.20352	0.516981	cytochrome C	132	20	7.57019e-57	92.3%
Merged-P2_niaD18_chr2-9645235-2	P2_niaD18_chr1	chr1	3235639	3235759	+	3235699	VelA_shaking1_peaks.txt|VelA_shaking2_peaks.txt	2	P2_niaD18_chr1-64	P2_niaD18_chr1-173	P2_niaD18_chr1	968	Pc22g15710	gene	3234062	3235756	r	Pc22g15720	gene	3231292	3233385	←	Pc22g15720	0.0630702	0.134269	-0.209845	AP-2 complex subunit mu-1	509	20	0.0	92.75%	5	F:protein binding; P:vesicle-mediated transport; P:intracellular protein transport; C:clathrin adaptor complex; C:clathrin coat of coated pit	-	IPR000804 (PFAM); IPR001392 (PRINTS); IPR008968 (PFAM); IPR011012 (SUPERFAMILY); IPR015629 (PTHR11998:PANTHER); G3DSA:3.30.450.60 (GENE3D), PTHR11998 (PANTHER)	Pc22g15700	gene	3235895	3236237	→	Pc22g15700	-0.379494	-0.00900645	-0.884031	---NA---	101	1	7.73677e-36	100.0%
Merged-P2_niaD18_chr3-2106940-2	P2_niaD18_chr1	chr1	5976258	5976370	+	5976314	VelA_shaking1_peaks.txt|VelA_shaking2_peaks.txt	2	P2_niaD18_chr1-107	P2_niaD18_chr1-111	P2_niaD18_chr1	966	NA	NA	NA	NA	NA	Pc18g02050	gene	5973980	5975050	←	Pc18g02050	-0.775582	-1.20398	-0.962965	---NA---	356	20	0.0	76.9%	0	-		no IPS match	Pc18g02060	gene	5976571	5977072	←	Pc18g02060	-0.18233	-0.257601	-0.173388	---NA---	124	1	3.77562e-64	100.0%
Merged-P2_niaD18_chr4-1795487-2	P2_niaD18_chr2	chr2	56591	56735	+	56663	VelA_shaking1_peaks.txt|VelA_shaking2_peaks.txt	2	P2_niaD18_chr2-95	P2_niaD18_chr2-50	P2_niaD18_chr2	965	Pc20g15520	gene	55847	57235	r	Pc20g15530	gene	53064	55592	→	Pc20g15530	0.191708	0.135325	0.30651	small oligopeptide family	739	20	0.0	79.8%	0	-		IPR004648 (TIGRFAMs); IPR004813 (PFAM); PTHR22601 (PANTHER)	Pc20g15510	gene	57741	59864	←	Pc20g15510	0.367323	0.704328	0.64974	C6 transcription factor	689	20	0.0	63.15%
Merged-P2_niaD18_chr2-7818375-2	P2_niaD18_chr1	chr1	873730	873858	+	873794	VelA_shaking1_peaks.txt|VelA_shaking2_peaks.txt	2	P2_niaD18_chr1-118	P2_niaD18_chr1-105	P2_niaD18_chr1	962	NA	NA	NA	NA	NA	Pc22g25730	gene	871947	872390	→	Pc22g25730	-1.96904	-1.03676	-1.84897	---NA---	110	6	5.68194e-43	72.0%	0	-		no IPS match	Pc22g25720	gene	874039	875025	→	Pc22g25720	-1.34008	-0.596152	-0.439164	---NA---	328	20	0.0	66.3%
Merged-P2_niaD18_chr1-153496-2	P2_niaD18_chr3	chr3	3162880	3162987	+	3162934	VelA_shaking1_peaks.txt|VelA_shaking2_peaks.txt	2	P2_niaD18_chr3-72	P2_niaD18_chr3-54	P2_niaD18_chr3	959	NA	NA	NA	NA	NA	Pc12g13120	gene	3162164	3162475	←	Pc12g13120	-0.463183	-0.177195	-0.822385	---NA---	103	3	1.02394e-50	7.33333e+13	4	F:sequence-specific DNA binding transcription factor activity; F:zinc ion binding; C:transcription factor complex; P:regulation of transcription, DNA-dependent		IPR001138 (SMART)	Pc12g13130	gene	3163137	3163761	→	Pc12g13130	-0.694465	0.256026	-0.283211	hhe domain protein	192	20	2.32846e-103	73.2%
Merged-P2_niaD18_chr2-7468737-2	P2_niaD18_chr3	chr3	123400	123532	+	123466	VelA_shaking1_peaks.txt|VelA_shaking2_peaks.txt	2	P2_niaD18_chr3-61	P2_niaD18_chr3-67	P2_niaD18_chr3	958	Pc12g00520	gene	122201	123648	r	Pc12g00510	gene	117886	121216	←	Pc12g00510	-0.803236	-0.209048	0.0244429	kinesin light chain	1045	20	0.0	56.4%	2	P:lipid metabolic process; F:binding		IPR002641 (PFAM); IPR011990 (G3DSA:1.25.40.GENE3D); IPR013026 (SMART); IPR016035 (SUPERFAMILY); G3DSA:3.40.1090.10 (GENE3D), PTHR19959 (PANTHER), SSF48452 (SUPERFAMILY), SSF52540 (SUPERFAMILY)	Pc12g00530	gene	123916	125890	←	Pc12g00530	-0.0822276	-0.0924962	-0.98334	key lime pathogenicity protein	624	20	0.0	65.1%
Merged-P2_niaD18_chr2-6130459-2	P2_niaD18_chr1	chr1	11858455	11858637	+	11858546	VelA_shaking1_peaks.txt|VelA_shaking2_peaks.txt	2	P2_niaD18_chr1-208	P2_niaD18_chr1-69	P2_niaD18_chr1	951	NA	NA	NA	NA	NA	Pc23g00680	gene	11854005	11855535	→	Pc23g00680	-0.335171	-0.0714043	-0.133037	ubiquitin conjugating protein	434	20	0.0	51.45%	0	-		tmhmm (TMHMM)	Pc23g00650	gene	11860225	11860988	→	Pc23g00650	-0.0299273	-0.155696	0.2154	---NA---	131	1	5.56773e-67	100.0%
Merged-P2_niaD18_chr1-12736417-2	P2_niaD18_chr2	chr2	3861024	3861162	+	3861093	VelA_shaking1_peaks.txt|VelA_shaking2_peaks.txt	2	P2_niaD18_chr2-151	P2_niaD18_chr2-40	P2_niaD18_chr2	950	Pc17g00390	gene	3860928	3861095	f	Pc17g00380	gene	3860904	3861095	→	Pc17g00380	0.0460823	0.193119	0.341593	grg1 protein	71	14	8.96236e-19	8.08571e+13	1	P:spore germination	-	PD055894 (PRODOM)	Pc17g00410	gene	3867202	3867519	←	Pc17g00410	-0.156805	0.0748624	0.0875548	---NA---	199	1	3.57981e-35	100.0%
Merged-P2_niaD18_chr2-6580679-2	P2_niaD18_chr3	chr3	2462335	2462450	+	2462393	VelA_shaking1_peaks.txt|VelA_shaking2_peaks.txt	2	P2_niaD18_chr3-64	P2_niaD18_chr3-70	P2_niaD18_chr3	945	Pc12g10430	gene	2460793	2462623	f	Pc12g10410	gene	2456970	2457901	→	Pc12g10410	0.278955	0.139485	0.250094	hit finger domain protein	273	20	1.05523e-128	62.35%	5	C:chromatin remodeling complex; P:chromatin remodeling; C:cytosol; F:zinc ion binding; C:nucleus		no IPS match	Pc12g10440	gene	2463035	2464234	→	Pc12g10440	0.219972	0.0464008	1.17534	alternative oxidase	362	20	0.0	80.95%
Merged-P2_niaD18_chr3-5211277-2	P2_niaD18_chr1	chr1	7318844	7318971	+	7318908	VelA_shaking1_peaks.txt|VelA_shaking2_peaks.txt	2	P2_niaD18_chr1-94	P2_niaD18_chr1-132	P2_niaD18_chr1	942	NA	NA	NA	NA	NA	Pc13g00860	gene	7314094	7315170	←	Pc13g00860	-0.485873	-0.114245	-0.855325	plasma membrane low affinity zinc ion transporter	347	20	0.0	74.65%	3	F:zinc ion transmembrane transporter activity; P:zinc ion transport; C:integral to membrane	-	IPR003689 (PFAM); IPR004698 (TIGRFAMs); PTHR11040 (PANTHER), PTHR11040:SF1 (PANTHER)	Pc13g00880	gene	7319994	7321387	→	Pc13g00880	0.718878	-0.0190265	-0.880308	hephaestin isoform 1	374	20	0.0	55.3%
Merged-P2_niaD18_chr2-99495-2	P2_niaD18_chr2	chr2	9672556	9672664	+	9672610	VelA_shaking1_peaks.txt|VelA_shaking2_peaks.txt	2	P2_niaD18_chr2-76	P2_niaD18_chr2-63	P2_niaD18_chr2	940	NA	NA	NA	NA	NA	Pc21g20990	gene	9670441	9671671	←	Pc21g20990	-0.0374281	-0.186657	-0.150738	---NA---	392	10	0.0	52.6%	0	-		tmhmm (TMHMM)	Pc21g21010	gene	9674637	9676679	→	Pc21g21010	-0.285736	-0.0680142	0.0210007	---NA---	295	6	9.90117e-95	82.0%
Merged-P2_niaD18_chr4-2147316-2	P2_niaD18_chr1	chr1	1978123	1978244	+	1978184	VelA_shaking1_peaks.txt|VelA_shaking2_peaks.txt	2	P2_niaD18_chr1-69	P2_niaD18_chr1-185	P2_niaD18_chr1	938	NA	NA	NA	NA	NA	Pc22g20960	gene	1976889	1977915	←	Pc22g20960	0.602284	0.250024	0.0604633	urate oxydase	302	20	6.47323e-174	87.9%	4	F:urate oxidase activity; C:peroxisome; P:oxidation-reduction process; P:purine nucleobase metabolic process	EC:1.7.3.3	IPR002042 (PRINTS); PD003367 (PRODOM), PTHR10395 (PANTHER), SSF55620 (SUPERFAMILY)	Pc22g20940	gene	1982276	1983514	→	Pc22g20940	0.43527	0.375332	-0.0265196	peptidyl-arginine deiminase domain protein	412	20	0.0	58.6%
Merged-P2_niaD18_chr2-5793484-2	P2_niaD18_chr4	chr4	770781	770892	+	770837	VelA_shaking1_peaks.txt|VelA_shaking2_peaks.txt	2	P2_niaD18_chr4-18	P2_niaD18_chr4-33	P2_niaD18_chr4	933	NA	NA	NA	NA	NA	Pc16g03340	gene	770003	770439	→	Pc16g03340	-0.0609319	0.0232985	0.0544805	LysM domain protein	108	20	7.85581e-45	53.7%	1	P:cell wall macromolecule catabolic process		IPR018392 (PFAM); PTHR21666 (PANTHER), PTHR21666:SF2 (PANTHER)	Pc16g03350	gene	771266	773178	→	Pc16g03350	0.244663	0.493953	0.344727	MFS multidrug transporter	560	20	0.0	80.95%
Merged-P2_niaD18_chr3-4280822-2	P2_niaD18_chr1	chr1	4101224	4101324	+	4101274	VelA_shaking1_peaks.txt|VelA_shaking2_peaks.txt	2	P2_niaD18_chr1-101	P2_niaD18_chr1-131	P2_niaD18_chr1	932	Pc22g12080	gene	4099963	4101660	f	Pc22g12090	gene	4096796	4098838	←	Pc22g12090	0.390022	-0.0109173	-0.296875	---NA---	668	20	0.0	67.25%	0	-		no IPS match	Pc22g12070	gene	4102173	4103599	→	Pc22g12070	0.257129	0.192796	0.0696186	duf1682 domain protein	436	20	0.0	77.7%
Merged-P2_niaD18_chr2-10051204-2	P2_niaD18_chr4	chr4	2580983	2581104	+	2581044	VelA_shaking1_peaks.txt|VelA_shaking2_peaks.txt	2	P2_niaD18_chr4-16	P2_niaD18_chr4-35	P2_niaD18_chr4	928	Pc13g14120	gene	2580306	2582317	f	Pc13g14110	gene	2576719	2578017	→	Pc13g14110	0.210262	0.0346667	-0.00877695	---NA---	432	20	0.0	46.35%	0	-		no IPS match	Pc13g14130	gene	2583157	2585133	←	Pc13g14130	0.642332	0.737504	0.233837	---NA---	658	20	0.0	50.65%
Merged-P2_niaD18_chr3-4686999-2	P2_niaD18_chr3	chr3	5035793	5035922	+	5035858	VelA_shaking1_peaks.txt|VelA_shaking2_peaks.txt	2	P2_niaD18_chr3-67	P2_niaD18_chr3-66	P2_niaD18_chr3	924	NA	NA	NA	NA	NA	Pc22g01560	gene	5033285	5033753	→	Pc22g01560	0.272087	0.16532	0.35578	40s ribosomal protein	56	20	2.78793e-20	93.2%	5	C:ribosome; F:structural constituent of ribosome; F:zinc ion binding; P:translation; P:ribosome biogenesis	EC:3.6.5.3	IPR001209 (PFAM); PTHR12010 (PANTHER), PTHR12010:SF2 (PANTHER)	Pc22g01550	gene	5036109	5037330	←	Pc22g01550	-0.174001	-0.129567	0.526355	---NA---	148	1	1.9428e-78	100.0%
Merged-P2_niaD18_chr1-10641794-2	P2_niaD18_chr3	chr3	5306822	5306940	+	5306881	VelA_shaking1_peaks.txt|VelA_shaking2_peaks.txt	2	P2_niaD18_chr3-55	P2_niaD18_chr3-85	P2_niaD18_chr3	923	NA	NA	NA	NA	NA	Pc22g00420	gene	5305297	5306694	←	Pc22g00420	0.542552	-0.0021902	0.574978	acetyl-CoA-acetyltransferase	430	20	0.0	90.95%	11	F:acetyl-CoA C-acetyltransferase activity; P:pyruvate metabolic process; P:isoleucine catabolic process; P:leucine catabolic process; P:lysine catabolic process; P:tryptophan metabolic process; P:valine catabolic process; P:fatty acid biosynthetic process; P:benzoate metabolic process; P:acyl-carrier-protein biosynthetic process; P:cellular ketone body metabolic process	EC:2.3.1.9	IPR002155 (PIR); IPR016038 (G3DSA:3.40.47.GENE3D); IPR016039 (SUPERFAMILY); PTHR18919:SF7 (PANTHER)	Pc22g00410	gene	5307203	5307960	→	Pc22g00410	-0.549213	-0.0104089	-0.363704	ubiquitin conjugating enzyme	152	20	8.85406e-81	97.1%
Merged-P2_niaD18_chr1-1849669-2	P2_niaD18_chr3	chr3	4854241	4854364	+	4854303	VelA_shaking1_peaks.txt|VelA_shaking2_peaks.txt	2	P2_niaD18_chr3-54	P2_niaD18_chr3-90	P2_niaD18_chr3	921	NA	NA	NA	NA	NA	Pc12g03460	gene	4852635	4853036	→	Pc12g03460	-0.189632	0.0796732	0.141418	---NA---	253	6	5.08902e-143	81.0%	0	-		no IPS match	Pc22g02350	gene	4855298	4857320	→	Pc22g02350	6.05484e-05	0.148904	0.168149	H+ nucleoside cotransporter	626	20	0.0	78.4%
Merged-P2_niaD18_chr2-2353600-2	P2_niaD18_chr4	chr4	443192	443317	+	443255	VelA_shaking1_peaks.txt|VelA_shaking2_peaks.txt	2	P2_niaD18_chr4-14	P2_niaD18_chr4-36	P2_niaD18_chr4	919	NA	NA	NA	NA	NA	Pc16g01810	gene	441061	441363	←	Pc16g01810	-0.323469	0.188134	0.214358	peptide-n4-(n-acetyl-beta-glucosaminyl)asparagine amidase a	100	15	7.11776e-48	7.28667e+13	3	F:molecular_function; P:biological_process; C:cellular_component		no IPS match	Pc16g01820	gene	444112	444990	→	Pc16g01820	0.518231	0.163987	0.0408165	duf814 domain protein	214	20	4.7091e-106	83.95%
Merged-P2_niaD18_chr2-8807791-2	P2_niaD18_chr1	chr1	6129122	6129269	+	6129196	VelA_shaking1_peaks.txt|VelA_shaking2_peaks.txt	2	P2_niaD18_chr1-165	P2_niaD18_chr1-96	P2_niaD18_chr1	913	NA	NA	NA	NA	NA	Pc18g02720	gene	6125932	6127398	←	Pc18g02720	-0.0441252	0.067359	-0.466977	---NA---	488	17	0.0	594705882352941	4	F:sequence-specific DNA binding transcription factor activity; F:sequence-specific DNA binding; C:transcription factor complex; P:regulation of transcription, DNA-dependent		IPR004827 (PROSITE)	Pc18g02730	gene	6129354	6129869	←	Pc18g02730	0.0703665	-0.18506	-0.144297	---NA---	171	1	1.19179e-84	100.0%
Merged-P2_niaD18_chr2-889548-2	P2_niaD18_chr4	chr4	1431312	1431421	+	1431367	VelA_shaking1_peaks.txt|VelA_shaking2_peaks.txt	2	P2_niaD18_chr4-21	P2_niaD18_chr4-34	P2_niaD18_chr4	913	NA	NA	NA	NA	NA	Pc16g04290	gene	1430002	1430545	←	Pc16g04290	-0.0833053	-0.0122222	-0.205287	---NA---	112	1	5.25837e-54	100.0%	0	-		no IPS match	Pc16g04260	gene	1434497	1435097	←	Pc16g04260	-0.135855	-0.281581	0.0433291	---NA---	162	1	2.17744e-86	100.0%
Merged-P2_niaD18_chr2-3166942-2	P2_niaD18_chr2	chr2	6348961	6349072	+	6349017	VelA_shaking1_peaks.txt|VelA_shaking2_peaks.txt	2	P2_niaD18_chr2-70	P2_niaD18_chr2-71	P2_niaD18_chr2	912	NA	NA	NA	NA	NA	Pc21g06920	gene	6348019	6348544	→	Pc21g06920	0.141379	-0.0637582	0.0704163	mitochondrial ribosomal protein	153	20	1.62143e-79	89.3%	4	C:ribosome; F:structural constituent of ribosome; P:translation; P:ribosome biogenesis	EC:3.6.5.3	IPR000911 (G3DSA:1.10.10.GENE3D); IPR006519 (PTHR11661:PANTHER); PD001367 (PRODOM), G3DSA:3.30.1550.10 (GENE3D)	Pc21g06930	gene	6349984	6352723	→	Pc21g06930	-0.322698	0.0399315	0.426461	---NA---	745	20	0.0	70.55%
Merged-P2_niaD18_chr1-12907297-2	P2_niaD18_chr4	chr4	640418	640545	+	640482	VelA_shaking1_peaks.txt|VelA_shaking2_peaks.txt	2	P2_niaD18_chr4-25	P2_niaD18_chr4-23	P2_niaD18_chr4	911	NA	NA	NA	NA	NA	Pc16g02780	gene	638701	639466	←	Pc16g02780	0.0618202	0.179143	0.163053	vacuolar protein sorting-associated protein 29	195	20	4.41568e-97	90.75%	1	F:hydrolase activity	-	IPR000979 (TIGRFAMs); IPR004843 (PFAM); G3DSA:3.60.21.10 (GENE3D), PTHR11124 (PANTHER), SSF56300 (SUPERFAMILY)	Pc16g02790	gene	640641	641854	→	Pc16g02790	0.0900453	0.220077	0.148909	aminotransferase, class V	385	20	0.0	86.7%
Merged-P2_niaD18_chr1-820470-2	P2_niaD18_chr1	chr1	7988813	7988926	+	7988870	VelA_shaking1_peaks.txt|VelA_shaking2_peaks.txt	2	P2_niaD18_chr1-56	P2_niaD18_chr1-241	P2_niaD18_chr1	908	NA	NA	NA	NA	NA	Pc13g03740	gene	7987291	7988454	←	Pc13g03740	0.59147	0.142226	-0.256517	---NA---	333	19	0.0	6.56842e+12	3	P:mycelium development; F:molecular_function; C:cellular_component		no IPS match	Pc13g03750	gene	7990281	7990846	←	Pc13g03750	0.23482	-0.0406457	0.0113389	---NA---	137	1	2.25903e-71	100.0%
Merged-P2_niaD18_chr1-5599970-2	P2_niaD18_chr1	chr1	1334410	1334544	+	1334477	VelA_shaking1_peaks.txt|VelA_shaking2_peaks.txt	2	P2_niaD18_chr1-115	P2_niaD18_chr1-138	P2_niaD18_chr1	906	NA	NA	NA	NA	NA	Pc22g23760	gene	1333521	1334265	←	Pc22g23760	0.0264984	-0.0579265	-0.11316	allergen asp f3	170	20	1.85705e-90	86.0%	4	C:peroxisome; F:peroxiredoxin activity; P:oxidation-reduction process; P:cell redox homeostasis	EC:1.11.1.15	IPR012335 (G3DSA:3.40.30.GENE3D); IPR012336 (SUPERFAMILY); IPR013740 (PFAM); IPR017936 (PROFILE); PTHR10430 (PANTHER), PTHR10430:SF2 (PANTHER)	Pc22g23750	gene	1334887	1344883	←	Pc22g23750	0.0246772	-0.194749	0.0385518	polyketide synthase	3061	20	0.0	51.25%
Merged-P2_niaD18_chr1-6371276-2	P2_niaD18_chr2	chr2	3166890	3166995	+	3166943	VelA_shaking1_peaks.txt|VelA_shaking2_peaks.txt	2	P2_niaD18_chr2-49	P2_niaD18_chr2-89	P2_niaD18_chr2	906	NA	NA	NA	NA	NA	Pc20g02160	gene	3166014	3166889	→	Pc20g02160	-0.413376	-0.260524	-0.198834	esterase	291	20	4.29621e-154	68.45%	2	P:metabolic process; F:hydrolase activity		IPR013094 (PFAM); G3DSA:3.40.50.1820 (GENE3D), PTHR23024 (PANTHER), PTHR23024:SF24 (PANTHER), SSF53474 (SUPERFAMILY)	Pc20g02150	gene	3167631	3169311	→	Pc20g02150	-0.377349	-0.189989	-0.621071	---NA---	551	20	0.0	57.8%
Merged-P2_niaD18_chr4-2389950-2	P2_niaD18_chr1	chr1	4891742	4891854	+	4891798	VelA_shaking1_peaks.txt|VelA_shaking2_peaks.txt	2	P2_niaD18_chr1-105	P2_niaD18_chr1-154	P2_niaD18_chr1	900	NA	NA	NA	NA	NA	Pc12g13940	gene	4890316	4891018	←	Pc12g13940	0.0644237	0.403734	0.327705	---NA---	173	20	2.70666e-76	73.05%	0	-		SignalP (SIGNALP), tmhmm (TMHMM)	Pc12g13950	gene	4892719	4895144	←	Pc12g13950	0.308389	0.294818	0.182442	chromatin remodeling complex subunit	754	20	0.0	85.65%
Merged-P2_niaD18_chr3-1724731-2	P2_niaD18_chr1	chr1	817179	817280	+	817230	VelA_shaking1_peaks.txt|VelA_shaking2_peaks.txt	2	P2_niaD18_chr1-75	P2_niaD18_chr1-215	P2_niaD18_chr1	897	NA	NA	NA	NA	NA	Pc22g26000	gene	805271	808580	←	Pc22g26000	0.0672909	0.56777	0.337454	retrotransposon protein	1064	20	0.0	63.7%	3	F:DNA binding; P:DNA integration; F:zinc ion binding	-	IPR001584 (PFAM); IPR001878 (PFAM); IPR012337 (SUPERFAMILY); IPR013103 (PFAM); PTHR11439 (PANTHER)	Pc22g25960	gene	819018	819550	←	Pc22g25960	0.140908	0.243504	0.275652	---NA---	131	3	1.75238e-54	75.0%
Merged-P2_niaD18_chr1-7778077-2	P2_niaD18_chr2	chr2	5123113	5123220	+	5123167	VelA_shaking1_peaks.txt|VelA_shaking2_peaks.txt	2	P2_niaD18_chr2-67	P2_niaD18_chr2-74	P2_niaD18_chr2	897	NA	NA	NA	NA	NA	Pc21g01620	gene	5122499	5122960	←	Pc21g01620	0.0240974	0.615383	0.446951	asp hemolysin-like protein	137	8	8.03062e-71	711.25	2	P:hemolysis by symbiont of host erythrocytes; P:fruiting body development		IPR009413 (PFAM)	Pc21g01630	gene	5124911	5126119	→	Pc21g01630	-1.16789	-0.230046	-0.295349	Integral membrane protein	402	20	0.0	55.4%
Merged-P2_niaD18_chr4-1934386-2	P2_niaD18_chr1	chr1	8308117	8308273	+	8308195	VelA_shaking1_peaks.txt|VelA_shaking2_peaks.txt	2	P2_niaD18_chr1-108	P2_niaD18_chr1-147	P2_niaD18_chr1	896	NA	NA	NA	NA	NA	Pc13g04910	gene	8305598	8307525	←	Pc13g04910	-0.202396	-0.0598935	-0.161612	---NA---	266	1	1.16823e-147	100.0%	0	-		tmhmm (TMHMM)	Pc13g04920	gene	8312867	8315703	→	Pc13g04920	-0.0570563	0.382871	-0.0501025	apses transcription factor	818	20	0.0	69.45%
Merged-P2_niaD18_chr1-298554-2	P2_niaD18_chr1	chr1	13552437	13552552	+	13552495	VelA_shaking1_peaks.txt|VelA_shaking2_peaks.txt	2	P2_niaD18_chr1-78	P2_niaD18_chr1-210	P2_niaD18_chr1	895	NA	NA	NA	NA	NA	Pc15g00210	gene	13550691	13552175	←	Pc15g00210	-0.266249	0.0100584	0.125832	gpi-anchored cell wall beta-endoglucanase	494	20	0.0	76.45%	2	P:carbohydrate metabolic process; F:hydrolase activity, hydrolyzing O-glycosyl compounds	EC:3.2.1.0	IPR000490 (PFAM); IPR017853 (SUPERFAMILY)	Pc15g00200	gene	13553852	13555468	→	Pc15g00200	-0.701677	-0.195175	-0.00966324	d-aminopeptidase	538	20	0.0	59.2%
Merged-P2_niaD18_chr3-4707622-2	P2_niaD18_chr3	chr3	3609159	3609270	+	3609215	VelA_shaking1_peaks.txt|VelA_shaking2_peaks.txt	2	P2_niaD18_chr3-65	P2_niaD18_chr3-80	P2_niaD18_chr3	891	NA	NA	NA	NA	NA	Pc22g07510	gene	3606885	3608834	←	Pc22g07510	-1.74518	-1.61419	-2.14	signal transduction histidine kinase-related protein	649	20	0.0	63.2%	8	F:phosphorelay response regulator activity; F:ATP binding; F:phosphorelay sensor kinase activity; C:membrane; P:peptidyl-histidine phosphorylation; P:phosphorelay signal transduction system; P:regulation of transcription, DNA-dependent; C:protein histidine kinase complex	-	IPR001789 (PFAM); IPR003594 (G3DSA:3.30.565.GENE3D); IPR003661 (PFAM); IPR004358 (PRINTS); IPR005467 (PROFILE); IPR009082 (SUPERFAMILY); IPR011006 (SUPERFAMILY); PD000039 (PRODOM), G3DSA:3.40.50.2300 (GENE3D), PTHR23283 (PANTHER), PTHR23283:SF30 (PANTHER), SSF55785 (SUPERFAMILY)	Pc22g07500	gene	3610778	3612616	→	Pc22g07500	0.100357	-0.24142	-0.314243	major facilitator superfamily protein	542	20	0.0	61.9%
Merged-P2_niaD18_chr3-1024436-2	P2_niaD18_chr1	chr1	9722383	9722501	+	9722442	VelA_shaking1_peaks.txt|VelA_shaking2_peaks.txt	2	P2_niaD18_chr1-76	P2_niaD18_chr1-221	P2_niaD18_chr1	891	Pc13g10680	gene	9722226	9722905	r	Pc13g10670	gene	9720424	9721415	←	Pc13g10670	0.215938	0.251528	0.179401	RNA polymerase I and III transcription factor complex component	265	20	6.14845e-120	86.4%	8	F:translation initiation factor activity; P:transcription initiation from RNA polymerase II promoter; F:DNA binding; C:transcription factor TFIID complex; F:RNA polymerase II transcription factor activity; C:ribosome; P:regulation of translational initiation; P:regulation of transcription from RNA polymerase II promoter	-	IPR000814 (PRINTS); IPR012294 (SUPERFAMILY); IPR012295 (G3DSA:3.30.310.GENE3D)	Pc13g10690	gene	9723791	9725811	→	Pc13g10690	1.00946	0.353234	1.07754	electron transfer flavoprotein-ubiquinone oxidoreductase	636	20	0.0	89.0%
Merged-P2_niaD18_chr1-10515612-2	P2_niaD18_chr1	chr1	11232980	11233101	+	11233041	VelA_shaking1_peaks.txt|VelA_shaking2_peaks.txt	2	P2_niaD18_chr1-153	P2_niaD18_chr1-117	P2_niaD18_chr1	890	NA	NA	NA	NA	NA	Pc16g09300	gene	11230403	11231359	←	Pc16g09300	0.194656	-0.415063	-0.881911	fk506 suppressor	236	20	8.97376e-131	62.25%	3	F:molecular_function; C:membrane; P:biological_process		PF10277 (PFAM)	Pc16g09290	gene	11234026	11235429	→	Pc16g09290	-0.231684	-0.109392	-0.350543	regulator of gluconeogenesis	410	20	0.0	81.5%
Merged-P2_niaD18_chr2-341869-2	P2_niaD18_chr4	chr4	1089105	1089210	+	1089158	VelA_shaking1_peaks.txt|VelA_shaking2_peaks.txt	2	P2_niaD18_chr4-19	P2_niaD18_chr4-40	P2_niaD18_chr4	887	NA	NA	NA	NA	NA	Pc16g05680	gene	1087015	1088822	←	Pc16g05680	0.240657	0.375771	0.319568	alpha-l-arabinofuranosidase	505	20	0.0	80.55%	3	P:L-arabinose metabolic process; F:alpha-N-arabinofuranosidase activity; P:nucleotide metabolic process	EC:3.2.1.55	IPR010720 (PFAM); IPR017853 (SUPERFAMILY); SSF51011 (SUPERFAMILY)	Pc16g05670	gene	1089570	1091389	→	Pc16g05670	0.177665	0.115184	0.511519	MFS sugar transporter	499	20	0.0	82.2%
Merged-P2_niaD18_chr1-2557358-2	P2_niaD18_chr1	chr1	11885442	11885547	+	11885495	VelA_shaking1_peaks.txt|VelA_shaking2_peaks.txt	2	P2_niaD18_chr1-89	P2_niaD18_chr1-179	P2_niaD18_chr1	886	NA	NA	NA	NA	NA	Pc23g00540	gene	11883811	11884493	→	Pc23g00540	-3.05561	-3.07816	-2.63555	---NA---	212	1	1.43109e-101	100.0%	0	-		no IPS match	Pc23g00530	gene	11886350	11887403	→	Pc23g00530	-2.86295	-2.77402	-3.12952	ankyrin repeat protein	292	20	1.144e-166	56.25%
Merged-P2_niaD18_chr3-2127718-2	P2_niaD18_chr2	chr2	7519919	7520037	+	7519978	VelA_shaking1_peaks.txt|VelA_shaking2_peaks.txt	2	P2_niaD18_chr2-56	P2_niaD18_chr2-86	P2_niaD18_chr2	886	NA	NA	NA	NA	NA	Pc21g11740	gene	7517151	7519020	←	Pc21g11740	0.175355	0.0189959	0.300031	---NA---	560	20	0.0	54.45%	3	F:molecular_function; P:biological_process; C:cellular_component		no IPS match	Pc21g11750	gene	7520897	7521559	→	Pc21g11750	0.080997	0.492057	0.604908	adenine phosphoribosyltransferase 1	202	20	5.80538e-95	86.3%
Merged-P2_niaD18_chr1-12835040-2	P2_niaD18_chr1	chr1	13565688	13565846	+	13565767	VelA_shaking1_peaks.txt|VelA_shaking2_peaks.txt	2	P2_niaD18_chr1-203	P2_niaD18_chr1-93	P2_niaD18_chr1	885	NA	NA	NA	NA	NA	Pc15g00140	gene	13564053	13565337	←	Pc15g00140	0.00734777	0.487932	0.00996558	galactose-1-phosphate uridylyltransferase	384	20	0.0	86.0%	6	F:iron ion binding; F:zinc ion binding; P:growth or development of symbiont on or near host; F:UDP-glucose:hexose-1-phosphate uridylyltransferase activity; P:galactose metabolic process; P:nucleotide metabolic process	EC:2.7.7.12	IPR001937 (PIR); IPR005849 (PFAM); IPR005850 (PFAM); IPR011146 (SUPERFAMILY); IPR011151 (G3DSA:3.30.428.GENE3D); PD005051 (PRODOM)	Pc15g00130	gene	13566054	13567122	→	Pc15g00130	-1.03325	-0.194124	-0.900493	f-box domain protein	339	20	0.0	56.25%
Merged-P2_niaD18_chr1-4593749-2	P2_niaD18_chr4	chr4	2755042	2755150	+	2755096	VelA_shaking1_peaks.txt|VelA_shaking2_peaks.txt	2	P2_niaD18_chr4-35	P2_niaD18_chr4-22	P2_niaD18_chr4	884	Pc13g14830	gene	2754888	2755358	r	Pc13g14820	gene	2753352	2754481	←	Pc13g14820	0.148949	-0.216057	-0.186368	stomatin family protein	337	20	0.0	84.8%	2	C:membrane; P:growth or development of symbiont on or near host	-	IPR001107 (PFAM); IPR001972 (PRINTS); PTHR10264 (PANTHER)	Pc13g14840	gene	2755536	2756747	←	Pc13g14840	0.109792	-0.23299	0.67249	exo-beta-glucanase	403	20	0.0	62.05%
Merged-P2_niaD18_chr1-3317819-2	P2_niaD18_chr2	chr2	686719	686826	+	686773	VelA_shaking1_peaks.txt|VelA_shaking2_peaks.txt	2	P2_niaD18_chr2-45	P2_niaD18_chr2-119	P2_niaD18_chr2	880	NA	NA	NA	NA	NA	Pc20g12830	gene	684663	686333	←	Pc20g12830	-0.205148	-0.0707238	0.466134	---NA---	412	3	0.0	7.03333e+13	0	-		no IPS match	Pc20g12820	gene	690387	691908	→	Pc20g12820	0.887722	-0.154221	0.00856096	---NA---	484	2	0.0	75.5%
Merged-P2_niaD18_chr3-4093271-2	P2_niaD18_chr2	chr2	8807740	8807842	+	8807791	VelA_shaking1_peaks.txt|VelA_shaking2_peaks.txt	2	P2_niaD18_chr2-55	P2_niaD18_chr2-96	P2_niaD18_chr2	876	NA	NA	NA	NA	NA	Pc21g17280	gene	8805307	8807247	←	Pc21g17280	0.170009	0.224673	-0.363395	sister chromatid cohesion protein	646	20	0.0	71.4%	5	F:damaged DNA binding; F:DNA-directed DNA polymerase activity; P:DNA repair; P:DNA replication; C:DNA polymerase complex		IPR001126 (PANTHER); IPR017061 (PIR); IPR017961 (SUPERFAMILY); IPR017963 (PROFILE); G3DSA:3.30.70.270 (GENE3D), PTHR11076:SF11 (PANTHER), SSF56672 (SUPERFAMILY)	Pc21g17290	gene	8809217	8810170	→	Pc21g17290	-0.112168	0.316889	-0.253856	transcription factor	290	20	1.83318e-134	62.5%
Merged-P2_niaD18_chr3-849868-2	P2_niaD18_chr3	chr3	2291455	2291596	+	2291526	VelA_shaking1_peaks.txt|VelA_shaking2_peaks.txt	2	P2_niaD18_chr3-76	P2_niaD18_chr3-77	P2_niaD18_chr3	875	Pc12g09780	gene	2290783	2291555	f	Pc12g09770	gene	2288744	2289575	→	Pc12g09770	0.115527	0.0488084	0.128007	---NA---	137	1	3.315e-74	100.0%	0	-		no IPS match	Pc12g09800	gene	2295897	2297606	→	Pc12g09800	-0.532942	-0.465976	-1.13732	ph domain protein	529	20	0.0	78.65%
Merged-P2_niaD18_chr3-4516813-2	P2_niaD18_chr1	chr1	10715469	10715598	+	10715534	VelA_shaking1_peaks.txt|VelA_shaking2_peaks.txt	2	P2_niaD18_chr1-96	P2_niaD18_chr1-183	P2_niaD18_chr1	870	NA	NA	NA	NA	NA	Pc16g11480	gene	10706663	10714622	→	Pc16g11480	-2.74341	-3.65522	-4.29839	polyketide sythase, putative	2538	20	0.0	59.35%	6	F:transferase activity; F:ACP phosphopantetheine attachment site binding involved in fatty acid biosynthetic process; F:oxidoreductase activity; F:binding; P:transport; P:acyl-carrier-protein biosynthetic process		IPR000794 (PANTHER); IPR001227 (G3DSA:3.40.366.GENE3D); IPR009081 (PROFILE); IPR011032 (SUPERFAMILY); IPR013154 (PFAM); IPR013217 (PFAM); IPR013968 (PFAM); IPR014030 (PFAM); IPR014031 (PFAM); IPR014043 (PFAM); IPR016035 (SUPERFAMILY); IPR016036 (SUPERFAMILY); IPR016038 (G3DSA:3.40.47.GENE3D); IPR016039 (SUPERFAMILY); IPR016040 (G3DSA:3.40.50.GENE3D); G3DSA:3.40.50.150 (GENE3D), G3DSA:3.90.180.10 …	Pc16g11470	gene	10715869	10720272	→	Pc16g11470	0.337647	-1.17628	0.525078	ABC multidrug transporter	1414	20	0.0	84.2%
Merged-P2_niaD18_chr3-4845687-2	P2_niaD18_chr3	chr3	4693975	4694149	+	4694062	VelA_shaking1_peaks.txt|VelA_shaking2_peaks.txt	2	P2_niaD18_chr3-79	P2_niaD18_chr3-76	P2_niaD18_chr3	867	Pc22g03080	gene	4693844	4694945	f	Pc22g03090	gene	4688746	4691414	→	Pc22g03090	0.553512	0.165623	0.272006	---NA---	782	20	0.0	65.55%	0	-		PF10744 (PFAM)	Pc22g03070	gene	4695721	4697237	→	Pc22g03070	-0.267893	0.287416	0.197689	glutamine synthetase	373	20	0.0	92.0%
Merged-P2_niaD18_chr1-1502518-2	P2_niaD18_chr3	chr3	2414230	2414332	+	2414281	VelA_shaking1_peaks.txt|VelA_shaking2_peaks.txt	2	P2_niaD18_chr3-49	P2_niaD18_chr3-134	P2_niaD18_chr3	864	NA	NA	NA	NA	NA	Pc12g10230	gene	2407270	2410250	←	Pc12g10230	0.544434	0.680268	0.674924	DNA repair protein	943	20	0.0	66.05%	3	F:damaged DNA binding; C:nucleus; P:nucleotide-excision repair		IPR004583 (PANTHER); IPR018325 (PFAM); IPR018326 (PFAM); IPR018327 (PFAM); IPR018328 (PFAM)	Pc12g10240	gene	2414758	2415107	←	Pc12g10240	0.682732	0.0591701	0.233556	---NA---	106	1	2.05004e-42	100.0%
Merged-P2_niaD18_chr1-1807487-2	P2_niaD18_chr1	chr1	872911	873012	+	872962	VelA_shaking1_peaks.txt|VelA_shaking2_peaks.txt	2	P2_niaD18_chr1-122	P2_niaD18_chr1-162	P2_niaD18_chr1	860	NA	NA	NA	NA	NA	Pc22g25730	gene	871947	872390	→	Pc22g25730	-1.96904	-1.03676	-1.84897	---NA---	110	6	5.68194e-43	72.0%	0	-		no IPS match	Pc22g25720	gene	874039	875025	→	Pc22g25720	-1.34008	-0.596152	-0.439164	---NA---	328	20	0.0	66.3%
Merged-P2_niaD18_chr3-1259735-2	P2_niaD18_chr1	chr1	11727363	11727507	+	11727435	VelA_shaking1_peaks.txt|VelA_shaking2_peaks.txt	2	P2_niaD18_chr1-129	P2_niaD18_chr1-155	P2_niaD18_chr1	858	NA	NA	NA	NA	NA	Pc09g00120	gene	11726303	11727048	←	Pc09g00120	0.216338	0.213567	-0.204304	---NA---	233	1	6.87211e-88	100.0%	0	-		no IPS match	Pc09g00130	gene	11727612	11728491	→	Pc09g00130	0.0881655	-0.184979	0.113848	---NA---	168	1	8.11826e-83	100.0%
Merged-P2_niaD18_chr1-11594650-2	P2_niaD18_chr3	chr3	2106888	2106992	+	2106940	VelA_shaking1_peaks.txt|VelA_shaking2_peaks.txt	2	P2_niaD18_chr3-71	P2_niaD18_chr3-86	P2_niaD18_chr3	855	NA	NA	NA	NA	NA	Pc12g09030	gene	2105502	2106791	←	Pc12g09030	1.05915	0.190903	1.12229	fumarylacetoacetate hydrolase	429	20	0.0	86.7%	6	F:fumarylacetoacetase activity; P:tyrosine catabolic process; F:calcium ion binding; F:magnesium ion binding; P:L-phenylalanine catabolic process; P:styrene catabolic process	EC:3.7.1.2	IPR002529 (PFAM); IPR005959 (PTHR11820:PANTHER); IPR011234 (G3DSA:3.90.850.GENE3D); IPR015377 (G3DSA:2.30.30.GENE3D); PTHR11820 (PANTHER)	Pc12g09040	gene	2107065	2108571	→	Pc12g09040	1.11896	0.0874682	0.921708	homogentisate-dioxygenase	449	20	0.0	88.95%
Merged-P2_niaD18_chr2-6684235-2	P2_niaD18_chr2	chr2	552986	553105	+	553046	VelA_shaking1_peaks.txt|VelA_shaking2_peaks.txt	2	P2_niaD18_chr2-68	P2_niaD18_chr2-88	P2_niaD18_chr2	853	NA	NA	NA	NA	NA	Pc20g13400	gene	549209	552626	←	Pc20g13400	0.477242	0.259934	-1.10581	sodium P type ATPase	1082	20	0.0	85.4%	5	F:ATP binding; C:integral to membrane; F:sodium-exporting ATPase activity, phosphorylative mechanism; P:ATP biosynthetic process; P:sodium ion transport	EC:3.6.3.7	IPR001757 (PRINTS); IPR004014 (PFAM); IPR005834 (PFAM); IPR006068 (PFAM); IPR006069 (PRINTS); IPR006414 (TIGRFAMs); IPR008250 (PFAM); G3DSA:1.20.1110.10 (GENE3D), G3DSA:2.70.150.10 (GENE3D), G3DSA:3.40.1110.10 (GENE3D), PTHR11939:SF83 (PANTHER), SSF56784 (SUPERFAMILY), SSF81653 (SUPERFAMILY), SSF81660 (SUPERFAMILY), SSF81665 (SUPERFAMILY)	Pc20g13390	gene	553642	554302	→	Pc20g13390	0.357742	-0.241233	-0.267714	---NA---	162	1	3.83061e-66	100.0%
Merged-P2_niaD18_chr1-10715533-2	P2_niaD18_chr1	chr1	6094792	6094903	+	6094848	VelA_shaking1_peaks.txt|VelA_shaking2_peaks.txt	2	P2_niaD18_chr1-102	P2_niaD18_chr1-196	P2_niaD18_chr1	852	NA	NA	NA	NA	NA	Pc18g02580	gene	6092957	6094439	←	Pc18g02580	-0.253279	0.348759	0.242777	acid phosphatase phoA	453	20	0.0	80.0%	6	C:anchored to membrane; P:cell wall organization; F:acid phosphatase activity; C:plasma membrane; P:riboflavin metabolic process; P:hexachlorocyclohexane metabolic process	EC:3.1.3.2	IPR007312 (PFAM)	Pc18g02590	gene	6095505	6098987	→	Pc18g02590	0.00526955	0.251577	-0.0740834	importin 11	1052	20	0.0	76.35%
Merged-P2_niaD18_chr4-1283953-2	P2_niaD18_chr1	chr1	9961874	9961990	+	9961932	VelA_shaking1_peaks.txt|VelA_shaking2_peaks.txt	2	P2_niaD18_chr1-121	P2_niaD18_chr1-175	P2_niaD18_chr1	847	NA	NA	NA	NA	NA	Pc16g14600	gene	9960901	9961888	←	Pc16g14600	0.297716	0.097717	0.187232	---NA---	191	1	5.36679e-104	100.0%	0	-		no IPS match	Pc16g14590	gene	9963510	9963932	→	Pc16g14590	1.86861	1.12178	0.236835	cyanovirin-n family protein	111	20	3.94036e-55	60.25%
Merged-P2_niaD18_chr1-13531697-2	P2_niaD18_chr1	chr1	12131326	12131427	+	12131377	VelA_shaking1_peaks.txt|VelA_shaking2_peaks.txt	2	P2_niaD18_chr1-146	P2_niaD18_chr1-146	P2_niaD18_chr1	846	NA	NA	NA	NA	NA	Pc16g15310	gene	12130137	12130910	←	Pc16g15310	-0.254398	-0.251862	0.138495	TPR domain protein	275	20	4.31161e-157	78.4%	0	-		IPR009057 (SUPERFAMILY)	Pc16g15300	gene	12131533	12132364	→	Pc16g15300	-0.480815	-0.302278	-0.0477454	TPR domain protein	197	19	8.22607e-96	5.63158e+13
Merged-P2_niaD18_chr1-4948375-2	P2_niaD18_chr1	chr1	10848526	10848664	+	10848595	VelA_shaking1_peaks.txt|VelA_shaking2_peaks.txt	2	P2_niaD18_chr1-100	P2_niaD18_chr1-200	P2_niaD18_chr1	846	Pc16g10880	gene	10848477	10848923	f	Pc16g10890	gene	10845196	10847682	→	Pc16g10890	0.91076	0.678398	0.273273	ATP-dependent RNA helicase	809	20	0.0	81.25%	3	F:nucleic acid binding; F:ATP binding; F:helicase activity	-	IPR001650 (PFAM); IPR007502 (PFAM); IPR011709 (PFAM); IPR014001 (SMART); IPR014021 (PROFILE); PTHR18934 (PANTHER), SSF52540 (SUPERFAMILY)	Pc16g10870	gene	10848981	10850738	→	Pc16g10870	-0.280896	-0.324815	-0.454202	---NA---	585	20	0.0	60.05%
Merged-P2_niaD18_chr1-9722442-2	P2_niaD18_chr1	chr1	6251088	6251209	+	6251149	VelA_shaking1_peaks.txt|VelA_shaking2_peaks.txt	2	P2_niaD18_chr1-130	P2_niaD18_chr1-171	P2_niaD18_chr1	845	NA	NA	NA	NA	NA	Pc18g03250	gene	6250001	6250677	←	Pc18g03250	-0.531271	-0.140229	0.00646887	---NA---	207	1	2.60369e-10	100.0%	1	C:outer membrane		IPR008816 (PFAM)	Pc18g03260	gene	6252559	6253385	→	Pc18g03260	0.0036489	0.419013	-0.908953	phosphoglycerate mutase family	185	20	2.06879e-101	67.45%
Merged-P2_niaD18_chr1-10956240-2	P2_niaD18_chr1	chr1	2609034	2609146	+	2609090	VelA_shaking1_peaks.txt|VelA_shaking2_peaks.txt	2	P2_niaD18_chr1-133	P2_niaD18_chr1-170	P2_niaD18_chr1	844	NA	NA	NA	NA	NA	Pc22g18270	gene	2608654	2608988	→	Pc22g18270	-0.123769	-0.0930125	-0.0131271	---NA---	101	1	4.40774e-48	100.0%	0	-		no IPS match	Pc22g18260	gene	2610181	2611717	←	Pc22g18260	-0.0883015	-0.231237	-0.213973	dual specificity phosphatase	355	20	0.0	70.9%
Merged-P2_niaD18_chr2-8815001-2	P2_niaD18_chr2	chr2	2671910	2672025	+	2671968	VelA_shaking1_peaks.txt|VelA_shaking2_peaks.txt	2	P2_niaD18_chr2-74	P2_niaD18_chr2-87	P2_niaD18_chr2	844	Pc20g04340	gene	2671159	2672307	r	Pc20g04350	gene	2666793	2670875	→	Pc20g04350	0.178084	-0.0282428	-0.179712	nuclear condensin complex subunit	1308	20	0.0	87.9%	4	P:chromosome organization; F:protein binding; F:ATP binding; C:chromosome	-	IPR003395 (PFAM); IPR010935 (PFAM); PD000006 (PRODOM), G3DSA:3.40.50.300 (GENE3D), PTHR18937 (PANTHER), PTHR18937:SF13 (PANTHER), SSF52540 (SUPERFAMILY)	Pc20g04330	gene	2672934	2673299	→	Pc20g04330	0.208762	-0.871036	-2.29422	---NA---	121	1	6.35681e-33	100.0%
Merged-P2_niaD18_chr1-9871153-2	P2_niaD18_chr2	chr2	1102709	1102820	+	1102765	VelA_shaking1_peaks.txt|VelA_shaking2_peaks.txt	2	P2_niaD18_chr2-147	P2_niaD18_chr2-62	P2_niaD18_chr2	843	NA	NA	NA	NA	NA	Pc20g11050	gene	1100750	1101823	←	Pc20g11050	0.144539	0.13263	0.258806	protease inhibitor	274	3	6.25745e-143	68.0%	0	-		no IPS match	Pc20g11040	gene	1103067	1104773	→	Pc20g11040	-0.294294	-0.0103599	0.533726	TPR domain protein	568	20	0.0	73.05%
Merged-P2_niaD18_chr4-3034145-2	P2_niaD18_chr3	chr3	4913593	4913704	+	4913649	VelA_shaking1_peaks.txt|VelA_shaking2_peaks.txt	2	P2_niaD18_chr3-59	P2_niaD18_chr3-111	P2_niaD18_chr3	842	Pc22g02110	gene	4913161	4913739	f	Pc22g02120	gene	4910033	4912258	←	Pc22g02120	-0.0315369	0.358373	-0.0326947	---NA---	741	13	0.0	5.94615e+13	6	P:nucleotide-sugar transport; P:carbohydrate transport; C:integral to membrane; F:sugar:hydrogen symporter activity; F:nucleotide-sugar transmembrane transporter activity; C:Golgi membrane		no IPS match	Pc22g02100	gene	4914466	4917463	←	Pc22g02100	0.0106648	0.511232	0.27295	meiosis specific protein	779	20	0.0	52.4%
Merged-P2_niaD18_chr1-11137862-2	P2_niaD18_chr2	chr2	1545112	1545246	+	1545179	VelA_shaking1_peaks.txt|VelA_shaking2_peaks.txt	2	P2_niaD18_chr2-81	P2_niaD18_chr2-77	P2_niaD18_chr2	840	Pc20g09130	gene	1545009	1546510	r	Pc20g09140	gene	1543069	1543865	←	Pc20g09140	-0.378228	0.0689518	-0.483291	---NA---	165	1	1.35199e-88	100.0%	0	-		no IPS match	Pc20g09120	gene	1546698	1548666	→	Pc20g09120	-0.723843	-1.00539	-1.3144	YT521-B-like splicing factor	611	20	0.0	64.0%
Merged-P2_niaD18_chr1-5484784-2	P2_niaD18_chr4	chr4	1433205	1433314	+	1433260	VelA_shaking1_peaks.txt|VelA_shaking2_peaks.txt	2	P2_niaD18_chr4-29	P2_niaD18_chr4-32	P2_niaD18_chr4	834	NA	NA	NA	NA	NA	Pc16g04290	gene	1430002	1430545	←	Pc16g04290	-0.0833053	-0.0122222	-0.205287	---NA---	112	1	5.25837e-54	100.0%	0	-		no IPS match	Pc16g04260	gene	1434497	1435097	←	Pc16g04260	-0.135855	-0.281581	0.0433291	---NA---	162	1	2.17744e-86	100.0%
Merged-P2_niaD18_chr1-6450795-2	P2_niaD18_chr4	chr4	2579048	2579220	+	2579134	VelA_shaking1_peaks.txt|VelA_shaking2_peaks.txt	2	P2_niaD18_chr4-23	P2_niaD18_chr4-49	P2_niaD18_chr4	834	NA	NA	NA	NA	NA	Pc13g14110	gene	2576719	2578017	→	Pc13g14110	0.210262	0.0346667	-0.00877695	---NA---	432	20	0.0	46.35%	0	-		no IPS match	Pc13g14120	gene	2580306	2582317	→	Pc13g14120	0.48432	0.698263	0.46607	---NA---	651	19	0.0	7.24211e+13
Merged-P2_niaD18_chr3-3825347-2	P2_niaD18_chr1	chr1	10971076	10971201	+	10971139	VelA_shaking1_peaks.txt|VelA_shaking2_peaks.txt	2	P2_niaD18_chr1-126	P2_niaD18_chr1-181	P2_niaD18_chr1	831	NA	NA	NA	NA	NA	Pc16g10370	gene	10970032	10971098	←	Pc16g10370	-0.32018	-0.0905622	-0.365822	selenoprotein domain protein	217	20	5.99984e-110	63.8%	3	P:cell redox homeostasis; F:selenium binding; C:cellular_component		IPR007843 (PFAM)	Pc16g10360	gene	10972110	10972497	←	Pc16g10360	-0.197528	0.276032	0.0299193	G-protein complex gamma subunit Ste18	87	20	8.37247e-40	88.05%
Merged-P2_niaD18_chr1-8308195-2	P2_niaD18_chr2	chr2	6279544	6279649	+	6279597	VelA_shaking1_peaks.txt|VelA_shaking2_peaks.txt	2	P2_niaD18_chr2-29	P2_niaD18_chr2-332	P2_niaD18_chr2	827	NA	NA	NA	NA	NA	Pc21g06670	gene	6277487	6279433	←	Pc21g06670	0.521199	1.63375	3.10121	carboxypeptidase s1	564	20	0.0	65.95%	2	F:serine-type carboxypeptidase activity; P:proteolysis	EC:3.4.16.0	IPR001563 (PRINTS); PD001189 (PRODOM), G3DSA:3.40.50.1820 (GENE3D), PTHR11802:SF6 (PANTHER), SSF53474 (SUPERFAMILY)	Pc21g06680	gene	6279868	6280907	←	Pc21g06680	-0.0938638	-0.00357783	1.89505	carboxy peptidase S1	307	20	2.00802e-169	70.95%
Merged-P2_niaD18_chr3-1872418-2	P2_niaD18_chr2	chr2	1124709	1124816	+	1124763	VelA_shaking1_peaks.txt|VelA_shaking2_peaks.txt	2	P2_niaD18_chr2-77	P2_niaD18_chr2-92	P2_niaD18_chr2	827	NA	NA	NA	NA	NA	Pc20g10920	gene	1122803	1124439	→	Pc20g10920	-0.415722	-0.0863506	-0.306431	autophagy protein	527	20	0.0	78.0%	1	P:autophagy	-	IPR007243 (PANTHER); PTHR12768:SF1 (PANTHER)	Pc20g10910	gene	1126867	1128141	→	Pc20g10910	-1.08756	-0.320514	-0.558177	---NA---	346	18	2.69785e-139	6.82778e+13
Merged-P2_niaD18_chr1-9779713-2	P2_niaD18_chr3	chr3	129154	129273	+	129214	VelA_shaking1_peaks.txt|VelA_shaking2_peaks.txt	2	P2_niaD18_chr3-126	P2_niaD18_chr3-60	P2_niaD18_chr3	827	NA	NA	NA	NA	NA	Pc12g00530	gene	123916	125890	←	Pc12g00530	-0.0822276	-0.0924962	-0.98334	key lime pathogenicity protein	624	20	0.0	65.1%	2	C:intracellular; F:zinc ion binding		IPR015880 (SMART)	Pc12g00540	gene	129556	130720	→	Pc12g00540	-0.58834	-0.380449	-0.685279	---NA---	359	20	8.12634e-169	77.2%
Merged-P2_niaD18_chr1-12654903-2	P2_niaD18_chr1	chr1	11975195	11975302	+	11975249	VelA_shaking1_peaks.txt|VelA_shaking2_peaks.txt	2	P2_niaD18_chr1-408	P2_niaD18_chr1-83	P2_niaD18_chr1	822	NA	NA	NA	NA	NA	Pc23g00220	gene	11970942	11971484	←	Pc23g00220	0.0305768	2.33356	1.09559	ankyrin repeat protein	180	20	1.12852e-96	71.8%	0	-		IPR002110 (G3DSA:1.25.40.GENE3D); PTHR18958 (PANTHER), PTHR18958:SF283 (PANTHER)	Pc23g00190	gene	11977095	11977738	←	Pc23g00190	-0.035281	-0.171027	0.309292	---NA---	180	1	3.68943e-97	100.0%
Merged-P2_niaD18_chr2-7988188-2	P2_niaD18_chr2	chr2	7237733	7237839	+	7237786	VelA_shaking1_peaks.txt|VelA_shaking2_peaks.txt	2	P2_niaD18_chr2-52	P2_niaD18_chr2-125	P2_niaD18_chr2	822	NA	NA	NA	NA	NA	Pc21g10690	gene	7231029	7232444	→	Pc21g10690	0.854978	0.0650603	-0.315821	---NA---	476	10	0.0	65.0%	0	-		no IPS match	Pc21g10700	gene	7237964	7240257	←	Pc21g10700	0.00178526	0.0309287	0.459277	sigma-70 region 2 family protein	572	20	0.0	58.7%
Merged-P2_niaD18_chr2-6609799-2	P2_niaD18_chr2	chr2	5161241	5161354	+	5161298	VelA_shaking1_peaks.txt|VelA_shaking2_peaks.txt	2	P2_niaD18_chr2-103	P2_niaD18_chr2-76	P2_niaD18_chr2	820	NA	NA	NA	NA	NA	Pc21g01770	gene	5159224	5160284	→	Pc21g01770	-0.0171474	0.133347	-0.113771	COP9 signalosome subunit	333	20	0.0	84.95%	4	F:metal ion binding; C:cytoplasm; F:metallopeptidase activity; C:COP9 signalosome	-	IPR000555 (PFAM); PD363422 (PRODOM), PTHR10410 (PANTHER), PTHR10410:SF6 (PANTHER), SSF102712 (SUPERFAMILY)	Pc21g01780	gene	5161630	5165467	←	Pc21g01780	0.147211	0.507542	-0.284036	cell division control protein	1219	20	0.0	79.6%
Merged-P2_niaD18_chr1-13565767-2	P2_niaD18_chr1	chr1	6131859	6131968	+	6131914	VelA_shaking1_peaks.txt|VelA_shaking2_peaks.txt	2	P2_niaD18_chr1-104	P2_niaD18_chr1-220	P2_niaD18_chr1	818	Pc18g02740	gene	6131139	6132412	r	Pc18g02730	gene	6129354	6129869	←	Pc18g02730	0.0703665	-0.18506	-0.144297	---NA---	171	1	1.19179e-84	100.0%	0	-		tmhmm (TMHMM)	Pc18g02750	gene	6134559	6135066	←	Pc18g02750	-0.0262321	0.0570424	-0.275097	---NA---	136	5	4.61189e-70	66.4%
Merged-P2_niaD18_chr2-8973034-2	P2_niaD18_chr1	chr1	10726411	10726537	+	10726474	VelA_shaking1_peaks.txt|VelA_shaking2_peaks.txt	2	P2_niaD18_chr1-110	P2_niaD18_chr1-212	P2_niaD18_chr1	817	NA	NA	NA	NA	NA	Pc16g11450	gene	10724104	10725695	←	Pc16g11450	0.585496	0.807764	1.32302	MFS monocarboxylate transporter	471	20	0.0	62.45%	3	C:integral to membrane; P:transport; F:transporter activity		IPR011701 (PFAM); IPR016196 (SUPERFAMILY); PTHR11360 (PANTHER), PTHR11360:SF9 (PANTHER), PS50850 (PROFILE)	Pc16g11440	gene	10726678	10727321	→	Pc16g11440	0.276518	0.44	0.520541	---NA---	195	1	2.85398e-106	100.0%
Merged-P2_niaD18_chr2-7535906-2	P2_niaD18_chr3	chr3	2354050	2354159	+	2354105	VelA_shaking1_peaks.txt|VelA_shaking2_peaks.txt	2	P2_niaD18_chr3-87	P2_niaD18_chr3-88	P2_niaD18_chr3	816	NA	NA	NA	NA	NA	Pc12g10010	gene	2352130	2352658	←	Pc12g10010	0.199516	0.501617	-0.7231	---NA---	153	2	3.28226e-64	80.0%	0	-		SignalP (SIGNALP)	Pc12g10020	gene	2354306	2356037	→	Pc12g10020	-0.0929902	-0.0270866	0.0938488	---NA---	211	1	8.75291e-115	100.0%
Merged-P2_niaD18_chr3-3981147-2	P2_niaD18_chr1	chr1	10641744	10641845	+	10641795	VelA_shaking1_peaks.txt|VelA_shaking2_peaks.txt	2	P2_niaD18_chr1-117	P2_niaD18_chr1-208	P2_niaD18_chr1	815	NA	NA	NA	NA	NA	Pc16g11770	gene	10640201	10641517	→	Pc16g11770	-0.519841	-0.51301	-0.774522	iron-sulfur cluster-binding rieske family domain protein	420	20	0.0	70.7%	7	P:growth or development of symbiont on or near host; F:iron ion binding; P:cellular aromatic compound metabolic process; F:electron carrier activity; F:oxidoreductase activity; P:oxidation-reduction process; P:electron transport	-	IPR001663 (PRINTS); IPR005806 (G3DSA:2.102.10.GENE3D); IPR017941 (PROFILE); PTHR21266 (PANTHER)	Pc16g11760	gene	10642221	10644547	→	Pc16g11760	-0.368336	0.0824325	-0.183463	C6 transcription factor	700	20	0.0	62.1%
Merged-P2_niaD18_chr1-5124454-2	P2_niaD18_chr1	chr1	2633364	2633467	+	2633416	VelA_shaking1_peaks.txt|VelA_shaking2_peaks.txt	2	P2_niaD18_chr1-253	P2_niaD18_chr1-114	P2_niaD18_chr1	812	NA	NA	NA	NA	NA	Pc22g18190	gene	2631239	2632897	←	Pc22g18190	-0.392694	-0.262417	0.670671	mitochondrial cytochrome b2	494	20	0.0	84.3%	6	F:heme binding; F:transition metal ion binding; P:oxidation-reduction process; F:L-lactate dehydrogenase (cytochrome) activity; P:pyruvate metabolic process; P:electron transport	EC:1.1.2.3	IPR000262 (PFAM); IPR001199 (PRINTS); IPR013785 (G3DSA:3.20.20.GENE3D); IPR017934 (PROFILE); PD000612 (PRODOM), PTHR10578 (PANTHER), PTHR10578:SF10 (PANTHER), SSF51395 (SUPERFAMILY)	Pc22g18180	gene	2633942	2635016	→	Pc22g18180	0.175104	0.019811	-0.213402	tatD-related DNase	298	20	5.36705e-170	85.95%
Merged-P2_niaD18_chr1-6826435-2	P2_niaD18_chr1	chr1	3173018	3173137	+	3173078	VelA_shaking1_peaks.txt|VelA_shaking2_peaks.txt	2	P2_niaD18_chr1-142	P2_niaD18_chr1-177	P2_niaD18_chr1	810	NA	NA	NA	NA	NA	Pc22g15940	gene	3171818	3172451	←	Pc22g15940	-0.47141	-0.711117	-1.58147	---NA---	170	9	1.8928e-54	7.68889e+13	0	-		IPR007014 (PFAM)	Pc22g15930	gene	3173356	3174469	→	Pc22g15930	0.286053	0.155198	-0.306715	pyridoxine biosynthesis protein	305	20	1.24065e-149	90.0%
Merged-P2_niaD18_chr1-11543869-2	P2_niaD18_chr2	chr2	4569341	4569459	+	4569400	VelA_shaking1_peaks.txt|VelA_shaking2_peaks.txt	2	P2_niaD18_chr2-63	P2_niaD18_chr2-122	P2_niaD18_chr2	810	NA	NA	NA	NA	NA	Pc19g00370	gene	4568279	4568789	→	Pc19g00370	0.458477	0.525749	0.343439	---NA---	124	6	3.42879e-51	7.66667e+13	0	-		no IPS match	Pc19g00330	gene	4574136	4575143	→	Pc19g00330	-0.267492	-0.156397	-0.559576	UDP-glucose 4-epimerase protein	335	20	6.44121e-175	73.15%
Merged-P2_niaD18_chr1-5362803-2	P2_niaD18_chr3	chr3	187916	188055	+	187986	VelA_shaking1_peaks.txt|VelA_shaking2_peaks.txt	2	P2_niaD18_chr3-109	P2_niaD18_chr3-75	P2_niaD18_chr3	809	NA	NA	NA	NA	NA	Pc12g00780	gene	185861	187583	→	Pc12g00780	0.96136	0.684148	-0.530514	maltose permease	556	20	0.0	71.45%	3	F:substrate-specific transmembrane transporter activity; P:transmembrane transport; C:integral to membrane	-	IPR003663 (TIGRFAMs); IPR005828 (PFAM); IPR016196 (SUPERFAMILY); PTHR11600 (PANTHER), PTHR11600:SF11 (PANTHER), PS50850 (PROFILE)	Pc12g00790	gene	188376	189986	→	Pc12g00790	-0.168107	-0.116939	0.0701271	---NA---	485	2	0.0	73.0%
Merged-P2_niaD18_chr2-5161297-2	P2_niaD18_chr3	chr3	5358678	5358787	+	5358733	VelA_shaking1_peaks.txt|VelA_shaking2_peaks.txt	2	P2_niaD18_chr3-103	P2_niaD18_chr3-79	P2_niaD18_chr3	807	NA	NA	NA	NA	NA	Pc22g00210	gene	5355263	5356744	→	Pc22g00210	-0.904168	-0.0373113	0.170391	aspartate aminotransferase	415	20	0.0	69.5%	4	P:cellular amino acid metabolic process; F:transaminase activity; P:biosynthetic process; F:pyridoxal phosphate binding	-	IPR000796 (PRINTS); IPR004839 (PFAM); IPR015421 (G3DSA:3.40.640.GENE3D); IPR015424 (SUPERFAMILY)	Pc22g00200	gene	5358957	5360454	→	Pc22g00200	-0.00823103	0.687443	1.85892	amino acid transporter	477	20	0.0	82.85%
Merged-P2_niaD18_chr2-7519978-2	P2_niaD18_chr1	chr1	6164233	6164413	+	6164323	VelA_shaking1_peaks.txt|VelA_shaking2_peaks.txt	2	P2_niaD18_chr1-195	P2_niaD18_chr1-142	P2_niaD18_chr1	806	Pc18g02870	gene	6163710	6164392	f	Pc18g02860	gene	6162249	6162977	→	Pc18g02860	0.0131363	-0.110311	-0.259807	---NA---	242	20	2.08158e-135	52.45%	3	F:ATP binding; P:protein phosphorylation; F:protein tyrosine kinase activity		IPR000719 (PROFILE); IPR001245 (PFAM); IPR011009 (SUPERFAMILY); PD000001 (PRODOM), G3DSA:1.10.510.10 (GENE3D), PTHR23257 (PANTHER)	Pc18g02880	gene	6165626	6166769	→	Pc18g02880	0.365067	-0.477972	-0.979571	short-chain dehydrogenase/reductase	286	20	1.60856e-150	89.35%
Merged-P2_niaD18_chr2-5001822-2	P2_niaD18_chr4	chr4	1453157	1453274	+	1453216	VelA_shaking1_peaks.txt|VelA_shaking2_peaks.txt	2	P2_niaD18_chr4-26	P2_niaD18_chr4-42	P2_niaD18_chr4	805	Pc16g04200	gene	1451874	1454155	f	Pc16g04210	gene	1449251	1451470	←	Pc16g04210	0.344657	0.277653	0.240166	homeobox transcription factor	720	20	0.0	62.6%	4	F:sequence-specific DNA binding transcription factor activity; F:sequence-specific DNA binding; P:regulation of transcription, DNA-dependent; C:transcription factor complex		IPR001356 (PFAM); IPR009057 (SUPERFAMILY); IPR012287 (G3DSA:1.10.10.GENE3D); PD000010 (PRODOM), PTHR19418 (PANTHER), PTHR19418:SF117 (PANTHER)	Pc16g04190	gene	1454609	1455723	→	Pc16g04190	-0.0157913	-0.156279	-0.195041	---NA---	201	1	1.65922e-108	100.0%
Merged-P2_niaD18_chr1-13389336-2	P2_niaD18_chr2	chr2	9146046	9146149	+	9146098	VelA_shaking1_peaks.txt|VelA_shaking2_peaks.txt	2	P2_niaD18_chr2-51	P2_niaD18_chr2-148	P2_niaD18_chr2	802	NA	NA	NA	NA	NA	Pc21g18770	gene	9144410	9144853	←	Pc21g18770	0.0367384	-0.228477	-0.076889	---NA---	147	5	1.68179e-77	59.8%	3	F:molecular_function; P:biological_process; C:cellular_component		no IPS match	Pc21g18790	gene	9146550	9148695	→	Pc21g18790	0.268108	0.494315	0.230342	amino acid permease	550	20	0.0	83.2%
Merged-P2_niaD18_chr1-6512449-2	P2_niaD18_chr4	chr4	751337	751453	+	751395	VelA_shaking1_peaks.txt|VelA_shaking2_peaks.txt	2	P2_niaD18_chr4-30	P2_niaD18_chr4-37	P2_niaD18_chr4	801	NA	NA	NA	NA	NA	Pc16g03230	gene	746822	747898	←	Pc16g03230	-0.852595	-0.728045	-0.457567	---NA---	358	13	7.88992e-169	5.97692e+13	2	F:protein binding; F:zinc ion binding		IPR001841 (SMART); IPR013083 (G3DSA:3.30.40.GENE3D); PTHR22937 (PANTHER), PTHR22937:SF6 (PANTHER), PF00097 (PFAM), SSF57850 (SUPERFAMILY)	Pc16g03240	gene	751691	752089	→	Pc16g03240	0.878912	0.774529	0.297028	conidiation protein Con-6	90	20	6.34368e-40	70.8%
Merged-P2_niaD18_chr3-1744925-2	P2_niaD18_chr3	chr3	5036578	5036709	+	5036644	VelA_shaking1_peaks.txt|VelA_shaking2_peaks.txt	2	P2_niaD18_chr3-90	P2_niaD18_chr3-93	P2_niaD18_chr3	799	Pc22g01550	gene	5036109	5037330	r	Pc22g01560	gene	5033285	5033753	→	Pc22g01560	0.272087	0.16532	0.35578	40S ribosomal protein	56	20	2.78793e-20	93.2%	5	C:ribosome; F:structural constituent of ribosome; F:zinc ion binding; P:translation; P:ribosome biogenesis	EC:3.6.5.3	IPR001209 (PFAM); PTHR12010 (PANTHER), PTHR12010:SF2 (PANTHER)	Pc22g01540	gene	5037845	5039812	→	Pc22g01540	-0.428486	0.0744863	0.575963	integral membrane protein	586	20	0.0	76.4%
Merged-P2_niaD18_chr2-5277142-2	P2_niaD18_chr1	chr1	13003314	13003425	+	13003370	VelA_shaking1_peaks.txt|VelA_shaking2_peaks.txt	2	P2_niaD18_chr1-106	P2_niaD18_chr1-238	P2_niaD18_chr1	791	NA	NA	NA	NA	NA	Pc06g00240	gene	13000911	13002220	←	Pc06g00240	-	-	-	serine protein kinase	375	20	0.0	62.15%	3	F:protein kinase activity; F:ATP binding; P:protein phosphorylation		IPR000719 (PROFILE); IPR011009 (SUPERFAMILY); IPR017442 (PFAM); PD000001 (PRODOM), G3DSA:1.10.510.10 (GENE3D), PTHR11295 (PANTHER), PTHR11295:SF118 (PANTHER)	Pc06g00230	gene	13003968	13004469	→	Pc06g00230	-	-	-	---NA---	129	2	2.86198e-59	75.0%
Merged-P2_niaD18_chr1-1978183-2	P2_niaD18_chr2	chr2	6609748	6609851	+	6609800	VelA_shaking1_peaks.txt|VelA_shaking2_peaks.txt	2	P2_niaD18_chr2-59	P2_niaD18_chr2-143	P2_niaD18_chr2	789	NA	NA	NA	NA	NA	Pc21g08020	gene	6607584	6609410	←	Pc21g08020	-0.868409	-0.301351	0.466098	ferrooxidoreductase	608	20	0.0	71.6%	2	F:oxidoreductase activity; F:copper ion binding	-	IPR001117 (PFAM); IPR008972 (G3DSA:2.60.40.GENE3D); IPR011706 (PFAM); IPR011707 (PFAM); PTHR11709 (PANTHER), PTHR11709:SF7 (PANTHER)	Pc21g08030	gene	6610133	6611416	→	Pc21g08030	-1.23415	-0.181735	0.568058	plasma membrane iron permease	373	20	0.0	79.25%
Merged-P2_niaD18_chr2-1102764-2	P2_niaD18_chr1	chr1	5635919	5636029	+	5635974	VelA_shaking1_peaks.txt|VelA_shaking2_peaks.txt	2	P2_niaD18_chr1-167	P2_niaD18_chr1-174	P2_niaD18_chr1	789	NA	NA	NA	NA	NA	Pc18g00560	gene	5633145	5634776	→	Pc18g00560	0.0956812	-0.081128	-0.10643	---NA---	543	12	0.0	596666666666666	0	-		tmhmm (TMHMM)	Pc18g00570	gene	5636848	5640900	→	Pc18g00570	-0.620859	-0.635018	-0.802591	calcium-translocating p-type ATPase	1250	20	0.0	79.2%
Merged-P2_niaD18_chr2-2107399-2	P2_niaD18_chr1	chr1	9993186	9993286	+	9993236	VelA_shaking1_peaks.txt|VelA_shaking2_peaks.txt	2	P2_niaD18_chr1-120	P2_niaD18_chr1-230	P2_niaD18_chr1	786	NA	NA	NA	NA	NA	Pc16g14500	gene	9991543	9992824	←	Pc16g14500	0.0175961	-0.426318	-0.0819339	---NA---	175	1	1.15625e-74	100.0%	0	-		no IPS match	Pc16g14490	gene	9993363	9994556	→	Pc16g14490	0.221181	0.492214	0.203565	fatty acid hydroxylase	380	20	0.0	82.0%
Merged-P2_niaD18_chr1-11132129-2	P2_niaD18_chr1	chr1	1992895	1992995	+	1992945	VelA_shaking1_peaks.txt|VelA_shaking2_peaks.txt	2	P2_niaD18_chr1-150	P2_niaD18_chr1-192	P2_niaD18_chr1	785	NA	NA	NA	NA	NA	Pc22g20900	gene	1991412	1992251	←	Pc22g20900	-0.268438	-0.192665	-0.12881	---NA---	153	1	3.15891e-81	100.0%	0	-		no IPS match	Pc22g20880	gene	1996335	1996882	←	Pc22g20880	0.230577	-0.1498	0.101509	---NA---	147	1	7.94415e-75	100.0%
Merged-P2_niaD18_chr1-13530105-2	P2_niaD18_chr2	chr2	9087210	9087359	+	9087285	VelA_shaking1_peaks.txt|VelA_shaking2_peaks.txt	2	P2_niaD18_chr2-121	P2_niaD18_chr2-81	P2_niaD18_chr2	782	NA	NA	NA	NA	NA	Pc21g18480	gene	9085319	9086590	←	Pc21g18480	-0.298363	-0.139669	-0.544503	isoflavone reductase family protein	357	20	0.0	76.4%	7	P:oxidation-reduction process; P:regulation of nitrogen utilization; F:oxidoreductase activity; F:binding; F:transcription repressor activity; P:negative regulation of transcription, DNA-dependent; C:transcriptional repressor complex	-	IPR008030 (PFAM); IPR016040 (G3DSA:3.40.50.GENE3D)	Pc21g18490	gene	9087351	9088670	→	Pc21g18490	-0.0825265	-0.163687	0.372615	---NA---	169	1	5.06745e-90	100.0%
Merged-P2_niaD18_chr1-12792298-2	P2_niaD18_chr1	chr1	7778020	7778135	+	7778078	VelA_shaking1_peaks.txt|VelA_shaking2_peaks.txt	2	P2_niaD18_chr1-132	P2_niaD18_chr1-217	P2_niaD18_chr1	781	NA	NA	NA	NA	NA	Pc13g02900	gene	7776857	7777648	→	Pc13g02900	0.506673	0.675762	0.311755	---NA---	263	3	1.25563e-136	66.0%	0	-		no IPS match	Pc13g02910	gene	7778897	7779453	←	Pc13g02910	-0.129672	-0.0622154	0.238901	---NA---	117	1	6.25451e-56	100.0%
Merged-P2_niaD18_chr3-2120914-2	P2_niaD18_chr2	chr2	9565782	9565892	+	9565837	VelA_shaking1_peaks.txt|VelA_shaking2_peaks.txt	2	P2_niaD18_chr2-73	P2_niaD18_chr2-126	P2_niaD18_chr2	778	NA	NA	NA	NA	NA	Pc21g20480	gene	9563439	9565519	←	Pc21g20480	0.531342	0.633537	0.318368	ATP-citrate synthase subunit 1	655	20	0.0	94.7%	11	P:cellular carbohydrate metabolic process; F:transferase activity, transferring acyl groups; F:ATP citrate synthase activity; P:lipid biosynthetic process; F:ATP binding; F:magnesium ion binding; F:succinate-CoA ligase (ADP-forming) activity; F:lyase activity; P:acyl-carrier-protein biosynthetic process; P:reductive tricarboxylic acid cycle; C:succinate-CoA ligase complex	EC:2.3.3.8; EC:6.2.1.5	IPR003781 (PFAM); IPR005810 (PRINTS); IPR005811 (PFAM); IPR016040 (G3DSA:3.40.50.GENE3D); IPR016102 (G3DSA:3.40.50.GENE3D); IPR016141 (SUPERFAMILY); IPR016143 (G3DSA:1.10.230.GENE3D); PTHR23118 (PANTHER)	Pc21g20490	gene	9566581	9568102	→	Pc21g20490	0.358117	0.431157	0.144957	ATP-citrate synthase subunit 2	485	20	0.0	93.05%
Merged-P2_niaD18_chr1-3083197-2	P2_niaD18_chr3	chr3	1849687	1849796	+	1849742	VelA_shaking1_peaks.txt|VelA_shaking2_peaks.txt	2	P2_niaD18_chr3-75	P2_niaD18_chr3-113	P2_niaD18_chr3	778	NA	NA	NA	NA	NA	Pc12g07840	gene	1846690	1849315	→	Pc12g07840	-0.197552	-0.63015	-0.380807	---NA---	758	1	0.0	100.0%	0	-		no IPS match	Pc12g07850	gene	1851174	1853239	→	Pc12g07850	-0.119741	-0.0151883	-0.255888	---NA---	564	20	0.0	78.75%
Merged-P2_niaD18_chr1-10788010-2	P2_niaD18_chr1	chr1	7268621	7268741	+	7268681	VelA_shaking1_peaks.txt|VelA_shaking2_peaks.txt	2	P2_niaD18_chr1-149	P2_niaD18_chr1-206	P2_niaD18_chr1	774	NA	NA	NA	NA	NA	Pc13g00620	gene	7257288	7261560	←	Pc13g00620	-0.134296	-0.226536	-0.44427	TPR domain protein	1286	20	0.0	71.75%	5	F:microtubule motor activity; C:kinesin complex; F:binding; C:microtubule; P:microtubule-based process		IPR001440 (PFAM); IPR002151 (PRINTS); IPR011990 (G3DSA:1.25.40.GENE3D); IPR013026 (SMART); PTHR19959 (PANTHER), PTHR19959:SF16 (PANTHER), SSF48452 (SUPERFAMILY), SSF52540 (SUPERFAMILY), SSF81901 (SUPERFAMILY)	Pc13g00660	gene	7269121	7270982	→	Pc13g00660	-0.839586	-0.410919	-0.541957	---NA---	503	20	0.0	67.2%
Merged-P2_niaD18_chr2-2901166-2	P2_niaD18_chr3	chr3	1744862	1744989	+	1744926	VelA_shaking1_peaks.txt|VelA_shaking2_peaks.txt	2	P2_niaD18_chr3-74	P2_niaD18_chr3-116	P2_niaD18_chr3	770	NA	NA	NA	NA	NA	Pc12g07440	gene	1744051	1744699	←	Pc12g07440	0.199741	0.281207	0.247613	cytochrome c oxidase subunit 6B	92	20	3.65794e-44	87.7%	5	F:cytochrome-c oxidase activity; C:mitochondrion; P:mitochondrial electron transport, cytochrome c to oxygen; P:proton transport; C:respiratory chain complex IV	EC:1.9.3.1	IPR003213 (G3DSA:1.10.10.GENE3D); PD015172 (PRODOM), PTHR11387 (PANTHER)	Pc12g07450	gene	1745868	1746385	←	Pc12g07450	0.0501211	0.0711312	0.0769193	peptidyl prolyl cis-trans isomerase	152	20	1.04681e-78	88.9%
Merged-P2_niaD18_chr3-4527372-2	P2_niaD18_chr3	chr3	4686942	4687056	+	4686999	VelA_shaking1_peaks.txt|VelA_shaking2_peaks.txt	2	P2_niaD18_chr3-102	P2_niaD18_chr3-96	P2_niaD18_chr3	769	NA	NA	NA	NA	NA	Pc22g03100	gene	4686009	4686416	←	Pc22g03100	-0.0560225	-0.148725	-0.0424315	---NA---	108	3	2.09724e-53	7.26667e+13	0	-		no IPS match	Pc22g03090	gene	4688746	4691414	→	Pc22g03090	0.553512	0.165623	0.272006	---NA---	782	20	0.0	65.55%
Merged-P2_niaD18_chr2-5123166-2	P2_niaD18_chr2	chr2	6281292	6281419	+	6281356	VelA_shaking1_peaks.txt|VelA_shaking2_peaks.txt	2	P2_niaD18_chr2-80	P2_niaD18_chr2-112	P2_niaD18_chr2	768	NA	NA	NA	NA	NA	Pc21g06680	gene	6279868	6280907	←	Pc21g06680	-0.0938638	-0.00357783	1.89505	lipase	307	20	2.00802e-169	70.95%	3	P:lipid catabolic process; F:triglyceride lipase activity; P:glycerolipid metabolic process	EC:3.1.1.3	IPR002921 (PFAM); IPR005592 (PFAM); G3DSA:3.40.50.1820 (GENE3D), PTHR21493 (PANTHER), PTHR21493:SF7 (PANTHER), SSF53474 (SUPERFAMILY)	Pc21g06690	gene	6281766	6284545	←	Pc21g06690	0.54703	0.335805	0.715115	protein methyltransferase RmtC	854	20	0.0	74.7%
Merged-P2_niaD18_chr2-2322258-2	P2_niaD18_chr2	chr2	8252006	8252111	+	8252059	VelA_shaking1_peaks.txt|VelA_shaking2_peaks.txt	2	P2_niaD18_chr2-66	P2_niaD18_chr2-146	P2_niaD18_chr2	767	NA	NA	NA	NA	NA	Pc21g15020	gene	8249043	8251607	←	Pc21g15020	0.651064	0.363165	0.306813	potassium ion transporter	835	20	0.0	72.75%	3	P:potassium ion transport; F:potassium ion transmembrane transporter activity; C:integral to membrane	-	IPR003445 (PFAM); IPR004773 (TIGRFAMs); IPR015958 (PIR)	Pc21g15030	gene	8253673	8255014	←	Pc21g15030	-0.771388	0.0379438	-0.106127	C6 zinc finger domain-containing protein	395	20	0.0	60.95%
Merged-P2_niaD18_chr1-8415894-2	P2_niaD18_chr3	chr3	3653785	3653886	+	3653836	VelA_shaking1_peaks.txt|VelA_shaking2_peaks.txt	2	P2_niaD18_chr3-97	P2_niaD18_chr3-99	P2_niaD18_chr3	766	NA	NA	NA	NA	NA	Pc22g07300	gene	3652690	3653357	←	Pc22g07300	0.342495	0.510943	0.00150844	---NA---	177	3	1.51099e-95	7.43333e+13	0	-		no IPS match	Pc22g07280	gene	3655695	3656834	→	Pc22g07280	-0.0221555	0.252698	0.250368	acyl-thioesterase II	253	20	7.65738e-144	51.35%
Merged-P2_niaD18_chr1-7830719-2	P2_niaD18_chr2	chr2	8618228	8618333	+	8618281	VelA_shaking1_peaks.txt|VelA_shaking2_peaks.txt	2	P2_niaD18_chr2-78	P2_niaD18_chr2-118	P2_niaD18_chr2	766	Pc21g16490	gene	8616522	8618310	f	Pc21g16480	gene	8612342	8615353	←	Pc21g16480	-0.44109	0.121476	0.0344248	C6 transcription factor	958	20	0.0	57.0%	4	F:sequence-specific DNA binding transcription factor activity; F:zinc ion binding; C:transcription factor complex; P:regulation of transcription, DNA-dependent	-	IPR001138 (PFAM); IPR007219 (PFAM)	Pc21g16500	gene	8619890	8620576	→	Pc21g16500	-0.142204	0.348218	0.4687	---NA---	101	1	2.43746e-48	100.0%
Merged-P2_niaD18_chr1-4550398-2	P2_niaD18_chr1	chr1	10614951	10615089	+	10615020	VelA_shaking1_peaks.txt|VelA_shaking2_peaks.txt	2	P2_niaD18_chr1-148	P2_niaD18_chr1-218	P2_niaD18_chr1	761	Pc16g11880	gene	10614577	10615245	r	Pc16g11890	gene	10613101	10614183	→	Pc16g11890	0.196259	0.121501	-0.00901257	DNA repair protein	331	20	0.0	69.55%	2	F:protein binding; F:zinc ion binding		IPR001841 (PROFILE); IPR011513 (PFAM); IPR014857 (PFAM); PTHR20973 (PANTHER), SSF57850 (SUPERFAMILY)	Pc16g11870	gene	10615546	10618846	→	Pc16g11870	-0.0520661	-0.180136	-0.278429	alpha,alpha-trehalose glucohydrolase TreA/Ath1	1070	20	0.0	78.35%
Merged-P2_niaD18_chr1-5216314-2	P2_niaD18_chr2	chr2	8045982	8046087	+	8046035	VelA_shaking1_peaks.txt|VelA_shaking2_peaks.txt	2	P2_niaD18_chr2-94	P2_niaD18_chr2-107	P2_niaD18_chr2	760	NA	NA	NA	NA	NA	Pc21g14060	gene	8043551	8045341	←	Pc21g14060	-0.403755	-0.404273	-0.261422	amino acid permease	539	20	0.0	77.1%	3	C:integral to membrane; P:amino acid transport; F:amino acid transmembrane transporter activity	-	IPR002293 (PIR); IPR004841 (PFAM); PTHR11785:SF12 (PANTHER)	Pc21g14070	gene	8047676	8049094	←	Pc21g14070	-1.07423	-0.84744	-1.05529	---NA---	472	4	0.0	71.75%
Merged-P2_niaD18_chr1-2967795-2	P2_niaD18_chr2	chr2	9635037	9635157	+	9635097	VelA_shaking1_peaks.txt|VelA_shaking2_peaks.txt	2	P2_niaD18_chr2-93	P2_niaD18_chr2-109	P2_niaD18_chr2	758	NA	NA	NA	NA	NA	Pc21g20850	gene	9634005	9634846	←	Pc21g20850	-0.462441	-0.166381	0.106854	---NA---	261	20	1.44832e-137	68.0%	0	-		SignalP (SIGNALP), tmhmm (TMHMM)	Pc21g20860	gene	9636428	9636956	←	Pc21g20860	0.0847063	-0.0146117	0.419642	apoptosis-inducing taf9-like domain protein	118	20	2.15871e-57	77.6%
Merged-P2_niaD18_chr2-8131102-2	P2_niaD18_chr2	chr2	2367679	2367780	+	2367730	VelA_shaking1_peaks.txt|VelA_shaking2_peaks.txt	2	P2_niaD18_chr2-72	P2_niaD18_chr2-147	P2_niaD18_chr2	758	NA	NA	NA	NA	NA	Pc20g05690	gene	2365365	2365829	←	Pc20g05690	-0.0648094	0.280021	0.0850237	glutathione-dependent formaldehyde-activating enzyme	154	20	2.91671e-82	57.7%	0	-		no IPS match	Pc20g05670	gene	2368824	2369663	→	Pc20g05670	-0.151471	-0.17089	-0.507609	---NA---	263	11	4.40104e-127	6.89091e+12
Merged-P2_niaD18_chr2-4596002-2	P2_niaD18_chr4	chr4	3034075	3034215	+	3034145	VelA_shaking1_peaks.txt|VelA_shaking2_peaks.txt	2	P2_niaD18_chr4-34	P2_niaD18_chr4-45	P2_niaD18_chr4	753	Pc13g16000	gene	3033893	3035945	f	Pc13g15990	gene	3032981	3033611	←	Pc13g15990	0.0662773	-0.458319	-0.00993247	---NA---	121	1	1.09427e-58	100.0%	0	-		no IPS match	Pc13g16010	gene	3038023	3038627	←	Pc13g16010	1.3021	-0.0149934	-0.099038	spore-wall fungal hydrophobin dewA precursor	169	5	1.06977e-73	70.4%
Merged-P2_niaD18_chr1-4007714-2	P2_niaD18_chr2	chr2	7043184	7043324	+	7043254	VelA_shaking1_peaks.txt|VelA_shaking2_peaks.txt	2	P2_niaD18_chr2-54	P2_niaD18_chr2-195	P2_niaD18_chr2	746	NA	NA	NA	NA	NA	Pc21g09860	gene	7040840	7042643	←	Pc21g09860	-0.0882014	0.749242	0.298274	amidase family protein	583	20	0.0	81.3%	3	F:hydrolase activity; F:carbon-nitrogen ligase activity, with glutamine as amido-N-donor; C:cytosol	EC:6.3.5.0	IPR000120 (G3DSA:3.90.1300.GENE3D); PTHR11895:SF8 (PANTHER)	Pc21g09870	gene	7043923	7045346	→	Pc21g09870	-0.00981921	1.52052	1.60919	related to integral membrane protein pth11	414	20	0.0	61.8%
Merged-P2_niaD18_chr1-1085825-2	P2_niaD18_chr1	chr1	9416955	9417059	+	9417007	VelA_shaking1_peaks.txt|VelA_shaking2_peaks.txt	2	P2_niaD18_chr1-119	P2_niaD18_chr1-271	P2_niaD18_chr1	746	NA	NA	NA	NA	NA	Pc13g09440	gene	9413562	9415901	→	Pc13g09440	-0.457524	0.197368	-0.734838	CP2 transcription	729	20	0.0	65.35%	4	P:regulation of transcription, DNA-dependent; P:transcription, DNA-dependent; C:nucleus; F:DNA binding		IPR007604 (PFAM); PTHR11037 (PANTHER), PTHR11037:SF3 (PANTHER)	Pc13g09450	gene	9419461	9419940	←	Pc13g09450	0.118264	-0.170561	0.0366775	---NA---	128	1	1.32637e-49	100.0%
Merged-P2_niaD18_chr4-491010-2	P2_niaD18_chr4	chr4	2389892	2390009	+	2389951	VelA_shaking1_peaks.txt|VelA_shaking2_peaks.txt	2	P2_niaD18_chr4-24	P2_niaD18_chr4-57	P2_niaD18_chr4	745	NA	NA	NA	NA	NA	Pc13g13350	gene	2385018	2388427	→	Pc13g13350	0.237567	0.207665	0.021446	nuclear pore complex protein	1035	20	0.0	67.3%	2	C:nuclear pore; P:transport		IPR007252 (PANTHER)	Pc13g13360	gene	2390755	2395047	→	Pc13g13360	0.711127	0.566146	0.191307	P-type calcium ATPase	1430	20	0.0	79.95%
Merged-P2_niaD18_chr2-4431886-2	P2_niaD18_chr1	chr1	984460	984567	+	984514	VelA_shaking1_peaks.txt|VelA_shaking2_peaks.txt	2	P2_niaD18_chr1-252	P2_niaD18_chr1-159	P2_niaD18_chr1	744	NA	NA	NA	NA	NA	Pc22g25250	gene	982528	984174	→	Pc22g25250	-0.40975	0.235037	0.56927	aldehyde dehydrogenase family protein	516	20	0.0	65.95%	2	P:metabolic process; F:oxidoreductase activity	-	IPR015590 (PANTHER); IPR016161 (SUPERFAMILY); IPR016162 (G3DSA:3.40.605.GENE3D); PTHR11699:SF38 (PANTHER)	Pc22g25240	gene	984641	986288	→	Pc22g25240	-1.01575	-0.0448605	-0.756619	mitochondrial integral membrane protein	525	20	0.0	76.85%
Merged-P2_niaD18_chr1-4891798-2	P2_niaD18_chr1	chr1	6282691	6282797	+	6282744	VelA_shaking1_peaks.txt|VelA_shaking2_peaks.txt	2	P2_niaD18_chr1-114	P2_niaD18_chr1-282	P2_niaD18_chr1	743	NA	NA	NA	NA	NA	Pc18g03360	gene	6277789	6280146	→	Pc18g03360	-0.0699305	-0.0211046	0.0613636	VHS domain protein	651	20	0.0	81.25%	5	C:clathrin adaptor complex; P:vesicle-mediated transport; P:intracellular protein transport; F:protein binding; C:Golgi apparatus part	-	IPR002014 (PFAM); IPR004152 (PFAM); IPR008152 (PFAM); IPR008153 (G3DSA:2.60.40.GENE3D); IPR008942 (G3DSA:1.25.40.GENE3D); IPR013041 (SUPERFAMILY); IPR018205 (SMART); PD003686 (PRODOM), PD021457 (PRODOM), G3DSA:1.20.58.160 (GENE3D), PTHR13856 (PANTHER), PTHR13856:SF43 (PANTHER), SSF89009 (SUPERFAMILY)	Pc18g03370	gene	6283007	6284381	→	Pc18g03370	0.621094	0.99113	1.21322	---NA---	439	20	0.0	65.4%
Merged-P2_niaD18_chr4-2114801-2	P2_niaD18_chr1	chr1	1849612	1849726	+	1849669	VelA_shaking1_peaks.txt|VelA_shaking2_peaks.txt	2	P2_niaD18_chr1-272	P2_niaD18_chr1-151	P2_niaD18_chr1	742	NA	NA	NA	NA	NA	Pc22g21510	gene	1848565	1849586	←	Pc22g21510	0.115404	-0.0669665	0.266674	---NA---	246	3	1.28566e-107	75.0%	0	-		no IPS match	Pc22g21500	gene	1850371	1852515	→	Pc22g21500	-0.0294512	0.146899	0.0105983	C6 transcription factor	714	20	0.0	56.3%
Merged-P2_niaD18_chr1-5103124-2	P2_niaD18_chr1	chr1	1860977	1861116	+	1861047	VelA_shaking1_peaks.txt|VelA_shaking2_peaks.txt	2	P2_niaD18_chr1-234	P2_niaD18_chr1-169	P2_niaD18_chr1	739	NA	NA	NA	NA	NA	Pc22g21440	gene	1860202	1860681	←	Pc22g21440	0.0145081	0.334474	0.472792	ribose 5-phosphate isomerase	159	20	1.61348e-83	85.2%	3	F:ribose-5-phosphate isomerase activity; P:pentose-phosphate shunt; P:carbon utilization	-	IPR003500 (G3DSA:3.40.1400.GENE3D); IPR011860 (TIGRFAMs)	Pc22g21430	gene	1862401	1863240	→	Pc22g21430	0.226918	0.305034	0.446569	triosephosphate isomerase	280	20	7.71023e-131	74.15%
Merged-P2_niaD18_chr2-829788-2	P2_niaD18_chr2	chr2	1859001	1859106	+	1859054	VelA_shaking1_peaks.txt|VelA_shaking2_peaks.txt	2	P2_niaD18_chr2-86	P2_niaD18_chr2-136	P2_niaD18_chr2	738	NA	NA	NA	NA	NA	Pc20g07900	gene	1856723	1858072	→	Pc20g07900	0.230155	0.253776	-0.131533	DNA-repair protein rad2	395	20	0.0	93.7%	4	F:endonuclease activity; F:DNA binding; C:nucleus; P:DNA repair	-	IPR006084 (PRINTS); IPR006085 (PFAM); IPR006086 (PFAM); IPR008918 (SMART); G3DSA:3.40.50.1010 (GENE3D), PTHR11081:SF9 (PANTHER), SSF88723 (SUPERFAMILY)	Pc20g07890	gene	1860283	1861530	→	Pc20g07890	0.256647	0.19008	-0.431114	histone H1	219	20	2.30724e-60	74.75%
Merged-P2_niaD18_chr1-1548555-2	P2_niaD18_chr3	chr3	4527313	4527431	+	4527372	VelA_shaking1_peaks.txt|VelA_shaking2_peaks.txt	2	P2_niaD18_chr3-73	P2_niaD18_chr3-140	P2_niaD18_chr3	736	Pc22g03760	gene	4520977	4527552	r	Pc22g03770	gene	4519758	4520604	←	Pc22g03770	-0.201391	-0.32887	0.841548	---NA---	196	1	8.49836e-106	100.0%	3	F:phospholipase A2 activity; P:lipid catabolic process; P:phospholipid catabolic process		IPR013090 (PROSITE); tmhmm (TMHMM)	Pc22g03750	gene	4528762	4529836	→	Pc22g03750	-0.29755	-0.186813	0.12249	C2H2 finger domain	305	20	2.34845e-164	64.15%
Merged-P2_niaD18_chr1-1861046-2	P2_niaD18_chr3	chr3	4845635	4845740	+	4845688	VelA_shaking1_peaks.txt|VelA_shaking2_peaks.txt	2	P2_niaD18_chr3-108	P2_niaD18_chr3-104	P2_niaD18_chr3	736	NA	NA	NA	NA	NA	Pc22g02390	gene	4844506	4845591	←	Pc22g02390	-1.17543	-1.04768	-1.67096	---NA---	341	20	0.0	69.05%	3	P:mycelium development; F:phosphatidylinositol phosphate kinase activity; P:phosphatidylinositol metabolic process	-	IPR002498 (PANTHER); SSF56104 (SUPERFAMILY)	Pc22g02380	gene	4846905	4848888	→	Pc22g02380	0.0302396	-0.202324	-0.230962	MFS siderophore iron transporter	605	20	0.0	73.85%
Merged-P2_niaD18_chr3-1378304-2	P2_niaD18_chr4	chr4	2148673	2148797	+	2148735	VelA_shaking1_peaks.txt|VelA_shaking2_peaks.txt	2	P2_niaD18_chr4-40	P2_niaD18_chr4-39	P2_niaD18_chr4	736	NA	NA	NA	NA	NA	Pc13g12340	gene	2145728	2147802	←	Pc13g12340	0.0167375	-0.111252	-0.0262622	---NA---	422	20	0.0	68.0%	0	-		no IPS match	Pc13g12350	gene	2149332	2150266	→	Pc13g12350	-0.22282	-0.0842114	0.274147	C2H2 transcription	291	20	1.96435e-148	67.9%
Merged-P2_niaD18_chr1-10615020-2	P2_niaD18_chr2	chr2	4957532	4957667	+	4957600	VelA_shaking1_peaks.txt|VelA_shaking2_peaks.txt	2	P2_niaD18_chr2-88	P2_niaD18_chr2-133	P2_niaD18_chr2	735	Pc21g00980	gene	4957392	4957886	r	Pc21g00960	gene	4945854	4954781	→	Pc21g00960	-1.11157	0.107201	0.320043	polyketide synthase	2890	20	0.0	64.15%	7	F:transferase activity; F:ACP phosphopantetheine attachment site binding involved in fatty acid biosynthetic process; F:L-aminoadipate-semialdehyde dehydrogenase activity; F:zinc ion binding; P:oxidation-reduction process; P:transport; P:acyl-carrier-protein biosynthetic process		IPR000794 (PANTHER); IPR001227 (G3DSA:3.40.366.GENE3D); IPR009081 (PROFILE); IPR010080 (TIGRFAMs); IPR011032 (SUPERFAMILY); IPR013120 (PFAM); IPR013149 (PFAM); IPR013154 (PFAM); IPR013217 (PFAM); IPR013968 (PFAM); IPR014030 (PFAM); IPR014031 (PFAM); IPR014043 (PFAM); IPR016035 (SUPERFAMILY); IPR016036 (SUPERFAMILY); IPR016038 (G3DSA:3.40.47.GENE3D); IPR016039 (SUPERFAMILY); IPR016040 (G3DSA:3.40.…	Pc21g00990	gene	4960156	4960767	→	Pc21g00990	-0.00526809	-0.0246419	0.308537	---NA---	163	3	5.30539e-78	8.13333e+13
Merged-P2_niaD18_chr1-8128037-2	P2_niaD18_chr3	chr3	2926843	2926964	+	2926904	VelA_shaking1_peaks.txt|VelA_shaking2_peaks.txt	2	P2_niaD18_chr3-82	P2_niaD18_chr3-133	P2_niaD18_chr3	733	Pc12g12170	gene	2926255	2927747	f	Pc12g12160	gene	2919526	2923143	→	Pc12g12160	0.283683	0.206692	0.0876857	splicing factor 3B subunit	1208	20	0.0	88.85%	1	F:binding	-	IPR000357 (PFAM); IPR011989 (G3DSA:1.25.10.GENE3D); IPR015016 (PFAM); IPR016024 (SUPERFAMILY); PTHR12097 (PANTHER)	Pc12g12180	gene	2928910	2930928	←	Pc12g12180	0.103309	0.0509582	0.325902	---NA---	261	1	4.99068e-129	100.0%
Merged-P2_niaD18_chr2-10342230-2	P2_niaD18_chr4	chr4	859032	859135	+	859084	VelA_shaking1_peaks.txt|VelA_shaking2_peaks.txt	2	P2_niaD18_chr4-38	P2_niaD18_chr4-41	P2_niaD18_chr4	730	NA	NA	NA	NA	NA	Pc16g06700	gene	857874	858666	→	Pc16g06700	-1.78927	-1.12736	-0.277538	LysM domain-containing protein	241	20	6.32454e-98	58.75%	1	P:cell wall macromolecule catabolic process		IPR002482 (SMART); IPR018392 (PFAM); PTHR21666 (PANTHER), PTHR21666:SF2 (PANTHER), SSF54106 (SUPERFAMILY)	Pc16g06690	gene	861154	861631	→	Pc16g06690	-0.137433	0.147047	-0.156382	spore-wall fungal hydrophobin dewA precursor	122	7	4.30165e-43	69.0%
Merged-P2_niaD18_chr1-11056172-2	P2_niaD18_chr2	chr2	4110750	4110859	+	4110805	VelA_shaking1_peaks.txt|VelA_shaking2_peaks.txt	2	P2_niaD18_chr2-60	P2_niaD18_chr2-203	P2_niaD18_chr2	730	Pc24g03020	gene	4109963	4111703	r	Pc24g03040	gene	4105036	4105862	←	Pc24g03040	-	-	-	CTLH domain-containing protein	403	20	0.0	80.75%	0	-		IPR013144 (SMART); PF10607 (PFAM)	Pc06g01990	gene	4115912	4117018	←	Pc06g01990	-	-	-	---NA---	551	20	0.0	81.0%
Merged-P2_niaD18_chr3-3746907-2	P2_niaD18_chr1	chr1	11543818	11543921	+	11543870	VelA_shaking1_peaks.txt|VelA_shaking2_peaks.txt	2	P2_niaD18_chr1-128	P2_niaD18_chr1-274	P2_niaD18_chr1	728	Pc16g07980	gene	11543520	11545536	f	Pc16g07990	gene	11540931	11542494	←	Pc16g07990	0.416432	1.5364	1.2554	---NA---	456	1	0.0	100.0%	0	-		tmhmm (TMHMM)	Pc16g07970	gene	11546042	11548413	→	Pc16g07970	-0.361276	0.503794	0.7616	C6 finger domain	768	20	0.0	60.35%
Merged-P2_niaD18_chr1-6142400-2	P2_niaD18_chr3	chr3	3169718	3169914	+	3169816	VelA_shaking1_peaks.txt|VelA_shaking2_peaks.txt	2	P2_niaD18_chr3-77	P2_niaD18_chr3-144	P2_niaD18_chr3	727	NA	NA	NA	NA	NA	Pc22g09350	gene	3166908	3169206	→	Pc22g09350	-0.277825	-0.217848	-0.266777	sodium/calcium transporter	566	20	0.0	70.15%	3	P:cation transport; F:cation transmembrane transporter activity; C:integral to membrane		IPR004713 (TIGRFAMs); IPR004798 (TIGRFAMs); IPR004837 (PFAM)	Pc22g09340	gene	3172837	3175722	→	Pc22g09340	0.0600774	0.0444393	0.524049	C6 transcription	961	20	0.0	68.05%
Merged-P2_niaD18_chr1-3595863-2	P2_niaD18_chr1	chr1	1548487	1548624	+	1548556	VelA_shaking1_peaks.txt|VelA_shaking2_peaks.txt	2	P2_niaD18_chr1-213	P2_niaD18_chr1-187	P2_niaD18_chr1	725	NA	NA	NA	NA	NA	Pc22g22840	gene	1542798	1547410	→	Pc22g22840	0.0722947	-0.320573	-0.0580464	ABC multidrug transporter	1442	20	0.0	69.95%	4	F:ATP binding; F:ATPase activity; P:transport; C:integral to membrane	EC:3.6.1.15	IPR003439 (PFAM); IPR003593 (SMART); IPR010929 (PFAM); IPR013525 (PFAM); PD000006 (PRODOM), G3DSA:3.40.50.300 (GENE3D), PTHR19241 (PANTHER), PTHR19241:SF15 (PANTHER), SSF52540 (SUPERFAMILY)	Pc22g22830	gene	1548733	1549894	→	Pc22g22830	0.296561	-0.18997	0.0530099	---NA---	213	1	2.73968e-119	100.0%
Merged-P2_niaD18_chr1-847105-2	P2_niaD18_chr2	chr2	8328036	8328147	+	8328092	VelA_shaking1_peaks.txt|VelA_shaking2_peaks.txt	2	P2_niaD18_chr2-177	P2_niaD18_chr2-83	P2_niaD18_chr2	725	NA	NA	NA	NA	NA	Pc21g15330	gene	8326384	8327513	←	Pc21g15330	-1.19723	-1.10805	-1.8818	bZIP TF	330	6	4.54823e-165	8.11667e+13	5	F:sequence-specific DNA binding; F:protein dimerization activity; F:sequence-specific DNA binding transcription factor activity; P:regulation of transcription, DNA-dependent; C:transcription factor complex	-	IPR004827 (PROSITE)	Pc21g15340	gene	8329323	8329957	→	Pc21g15340	-1.00715	-0.627432	-0.17399	---NA---	173	20	3.21753e-84	59.1%
Merged-P2_niaD18_chr1-5635974-2	P2_niaD18_chr3	chr3	5160529	5160655	+	5160592	VelA_shaking1_peaks.txt|VelA_shaking2_peaks.txt	2	P2_niaD18_chr3-92	P2_niaD18_chr3-122	P2_niaD18_chr3	724	Pc22g01030	gene	5159317	5160711	r	Pc22g01040	gene	5156382	5159277	→	Pc22g01040	0.061485	-0.107958	-0.147194	multispanning membrane protein	753	20	0.0	83.85%	5	C:integral to membrane; F:sodium:amino acid symporter activity; P:sodium ion transport; P:amino acid transport; P:polyamine transport	-	IPR001463 (PRINTS); IPR004240 (PANTHER); PTHR10766:SF11 (PANTHER)	Pc22g01020	gene	5161639	5163461	→	Pc22g01020	-0.0852814	-0.066186	0.180468	choline sulfatase	589	20	0.0	83.6%
Merged-P2_niaD18_chr1-10011440-2	P2_niaD18_chr2	chr2	8513374	8513477	+	8513426	VelA_shaking1_peaks.txt|VelA_shaking2_peaks.txt	2	P2_niaD18_chr2-97	P2_niaD18_chr2-130	P2_niaD18_chr2	724	NA	NA	NA	NA	NA	Pc21g16050	gene	8511847	8513208	←	Pc21g16050	-0.32087	-0.0910917	0.969235	NADH pyrophosphatase	415	20	0.0	82.65%	1	F:hydrolase activity	-	IPR000086 (G3DSA:3.90.79.GENE3D); IPR015375 (PFAM); IPR015797 (SUPERFAMILY); PTHR22769 (PANTHER)	Pc21g16060	gene	8513598	8516380	→	Pc21g16060	-0.195514	-0.0157606	0.0730661	glutamine-dependent NAD(+) synthetase	717	20	0.0	83.6%
Merged-P2_niaD18_chr1-11824134-2	P2_niaD18_chr3	chr3	52289	52399	+	52344	VelA_shaking1_peaks.txt|VelA_shaking2_peaks.txt	2	P2_niaD18_chr3-98	P2_niaD18_chr3-115	P2_niaD18_chr3	724	NA	NA	NA	NA	NA	Pc12g00230	gene	50314	51978	←	Pc12g00230	0.768924	0.240236	0.64666	MFS general substrate transporter	510	20	0.0	75.6%	3	P:transport; C:integral to membrane; F:transporter activity	-	IPR011701 (PFAM); IPR016196 (SUPERFAMILY); PTHR11662 (PANTHER), PTHR11662:SF3 (PANTHER), PS50850 (PROFILE)	Pc12g00240	gene	52847	54730	←	Pc12g00240	0.059293	0.015476	-0.155462	MFS transporter of unkown specificity	543	20	0.0	62.65%
Merged-P2_niaD18_chr3-3361241-2	P2_niaD18_chr2	chr2	8650134	8650259	+	8650197	VelA_shaking1_peaks.txt|VelA_shaking2_peaks.txt	2	P2_niaD18_chr2-115	P2_niaD18_chr2-116	P2_niaD18_chr2	723	NA	NA	NA	NA	NA	Pc21g16610	gene	8647361	8649166	→	Pc21g16610	-0.223982	0.324828	-0.0745881	60 kDa lysophospholipase	549	20	0.0	85.0%	4	F:asparaginase activity; P:alanine metabolic process; P:asparagine metabolic process; P:aspartate metabolic process	EC:3.5.1.1	IPR002110 (G3DSA:1.25.40.GENE3D); IPR006034 (PRINTS); PD003221 (PRODOM), G3DSA:3.40.50.1170 (GENE3D), G3DSA:3.40.50.40 (GENE3D), PTHR11707:SF3 (PANTHER)	Pc21g16620	gene	8651175	8652305	→	Pc21g16620	0.423367	0.100372	-0.388175	nitrogen metabolite repression regulator	352	20	0.0	87.5%
Merged-P2_niaD18_chr1-817229-2	P2_niaD18_chr1	chr1	6280758	6280876	+	6280817	VelA_shaking1_peaks.txt|VelA_shaking2_peaks.txt	2	P2_niaD18_chr1-181	P2_niaD18_chr1-222	P2_niaD18_chr1	722	NA	NA	NA	NA	NA	Pc18g03360	gene	6277789	6280146	→	Pc18g03360	-0.0699305	-0.0211046	0.0613636	VHS domain protein	651	20	0.0	81.25%	5	C:clathrin adaptor complex; P:vesicle-mediated transport; P:intracellular protein transport; F:protein binding; C:Golgi apparatus part	-	IPR002014 (PFAM); IPR004152 (PFAM); IPR008152 (PFAM); IPR008153 (G3DSA:2.60.40.GENE3D); IPR008942 (G3DSA:1.25.40.GENE3D); IPR013041 (SUPERFAMILY); IPR018205 (SMART); PD003686 (PRODOM), PD021457 (PRODOM), G3DSA:1.20.58.160 (GENE3D), PTHR13856 (PANTHER), PTHR13856:SF43 (PANTHER), SSF89009 (SUPERFAMILY)	Pc18g03370	gene	6283007	6284381	→	Pc18g03370	0.621094	0.99113	1.21322	---NA---	439	20	0.0	65.4%
Merged-P2_niaD18_chr1-2122812-2	P2_niaD18_chr1	chr1	11544347	11544468	+	11544408	VelA_shaking1_peaks.txt|VelA_shaking2_peaks.txt	2	P2_niaD18_chr1-139	P2_niaD18_chr1-256	P2_niaD18_chr1	722	Pc16g07980	gene	11543520	11545536	f	Pc16g07990	gene	11540931	11542494	←	Pc16g07990	0.416432	1.5364	1.2554	---NA---	456	1	0.0	100.0%	0	-		tmhmm (TMHMM)	Pc16g07970	gene	11546042	11548413	→	Pc16g07970	-0.361276	0.503794	0.7616	C6 finger domain protein	768	20	0.0	60.35%
Merged-P2_niaD18_chr4-1596759-2	P2_niaD18_chr2	chr2	2214817	2214920	+	2214869	VelA_shaking1_peaks.txt|VelA_shaking2_peaks.txt	2	P2_niaD18_chr2-116	P2_niaD18_chr2-121	P2_niaD18_chr2	719	NA	NA	NA	NA	NA	Pc20g06320	gene	2212595	2213617	←	Pc20g06320	-0.309655	0.295811	-0.511288	short chain dehydrogenase	318	20	9.92128e-168	76.1%	3	P:metabolic process; F:oxidoreductase activity; F:binding	-	IPR002198 (PRINTS); IPR002347 (PRINTS); IPR016040 (G3DSA:3.40.50.GENE3D); PTHR19410:SF62 (PANTHER)	Pc20g06310	gene	2215077	2215691	→	Pc20g06310	-0.249318	0.19243	-1.11565	glyoxalase family protein	187	8	1.12597e-100	723.75
Merged-P2_niaD18_chr1-5386685-2	P2_niaD18_chr2	chr2	2761543	2761643	+	2761593	VelA_shaking1_peaks.txt|VelA_shaking2_peaks.txt	2	P2_niaD18_chr2-125	P2_niaD18_chr2-111	P2_niaD18_chr2	716	NA	NA	NA	NA	NA	Pc20g03910	gene	2759530	2760866	←	Pc20g03910	-0.0436534	0.911962	1.33463	---NA---	416	20	0.0	62.15%	0	-		IPR011046 (SUPERFAMILY)	Pc20g03900	gene	2762217	2763930	→	Pc20g03900	0.4004	1.20924	1.28879	MFS multidrug transporter	479	20	0.0	59.5%
Merged-P2_niaD18_chr1-6131913-2	P2_niaD18_chr1	chr1	5354817	5354922	+	5354870	VelA_shaking1_peaks.txt|VelA_shaking2_peaks.txt	2	P2_niaD18_chr1-112	P2_niaD18_chr1-343	P2_niaD18_chr1	710	NA	NA	NA	NA	NA	Pc12g15890	gene	5348655	5350130	←	Pc12g15890	-0.218588	0.447708	0.467726	cAMp independent regulatory protein	491	20	0.0	79.5%	4	P:positive regulation of conjugation with cellular fusion; C:spindle pole body; C:nucleus; C:cytosol	-	IPR018608 (PFAM)	Pc12g15900	gene	5356168	5357060	←	Pc12g15900	-0.120808	-0.52823	-0.138944	---NA---	122	1	5.45023e-61	100.0%
Merged-P2_niaD18_chr2-8618280-2	P2_niaD18_chr1	chr1	4974190	4974314	+	4974252	VelA_shaking1_peaks.txt|VelA_shaking2_peaks.txt	2	P2_niaD18_chr1-147	P2_niaD18_chr1-269	P2_niaD18_chr1	709	Pc12g14340	gene	4973828	4974327	f	Pc12g14330	gene	4972320	4973771	→	Pc12g14330	0.455919	0.479868	0.0303207	nuclear envelope protein	450	20	0.0	64.9%	3	P:protein transport; C:integral to membrane; P:mRNA transport		IPR018767 (PFAM)	Pc12g14350	gene	4974603	4975939	→	Pc12g14350	0.0244422	-0.19393	-0.107305	MFS monocarboxylate transporter	422	20	0.0	75.6%
Merged-P2_niaD18_chr4-2943152-2	P2_niaD18_chr2	chr2	7503605	7503706	+	7503656	VelA_shaking1_peaks.txt|VelA_shaking2_peaks.txt	2	P2_niaD18_chr2-149	P2_niaD18_chr2-104	P2_niaD18_chr2	705	Pc21g11690	gene	7503432	7504236	f	Pc21g11680	gene	7500271	7501416	←	Pc21g11680	0.481291	-0.110033	-0.0420703	---NA---	361	16	0.0	748.75	0	-			Pc21g11700	gene	7504571	7509586	←	Pc21g11700	0.267715	0.0255664	-0.0868387	snf2 family helicase ATPase	1671	20	0.0	72.9%
Merged-P2_niaD18_chr1-11233040-2	P2_niaD18_chr2	chr2	6189400	6189504	+	6189452	VelA_shaking1_peaks.txt|VelA_shaking2_peaks.txt	2	P2_niaD18_chr2-130	P2_niaD18_chr2-117	P2_niaD18_chr2	705	NA	NA	NA	NA	NA	Pc21g06290	gene	6186252	6188513	←	Pc21g06290	-0.849413	0.210892	-0.0582991	---NA---	753	20	0.0	63.9%	0	-		no IPS match	Pc21g06300	gene	6189859	6190973	→	Pc21g06300	-0.500326	0.00144547	0.437344	quinone oxidoreductase	330	20	8.4161e-173	82.05%
Merged-P2_niaD18_chr1-13163308-2	P2_niaD18_chr1	chr1	11965247	11965361	+	11965304	VelA_shaking1_peaks.txt|VelA_shaking2_peaks.txt	2	P2_niaD18_chr1-155	P2_niaD18_chr1-243	P2_niaD18_chr1	703	NA	NA	NA	NA	NA	Pc23g00250	gene	11962703	11964222	←	Pc23g00250	-0.0991657	-0.0184626	0.295924	---NA---	484	8	0.0	67.75%	0	-		no IPS match	Pc23g00240	gene	11965657	11968739	←	Pc23g00240	-0.144042	0.147295	0.127665	---NA---	1013	20	0.0	81.65%
Merged-P2_niaD18_chr3-3065685-2	P2_niaD18_chr2	chr2	1749836	1749946	+	1749891	VelA_shaking1_peaks.txt|VelA_shaking2_peaks.txt	2	P2_niaD18_chr2-108	P2_niaD18_chr2-142	P2_niaD18_chr2	702	NA	NA	NA	NA	NA	Pc20g08340	gene	1748799	1749704	←	Pc20g08340	-0.574439	-0.329309	-0.544542	---NA---	301	20	9.44956e-152	62.65%	3	F:molecular_function; P:biological_process; C:cellular_component		no IPS match	Pc20g08330	gene	1750157	1750753	→	Pc20g08330	0.263727	0.0795772	0.193393	60S ribosomal protein	198	20	1.63467e-107	71.75%
Merged-P2_niaD18_chr3-877022-2	P2_niaD18_chr4	chr4	1294666	1294789	+	1294728	VelA_shaking1_peaks.txt|VelA_shaking2_peaks.txt	2	P2_niaD18_chr4-39	P2_niaD18_chr4-51	P2_niaD18_chr4	701	NA	NA	NA	NA	NA	Pc16g04750	gene	1293148	1293922	←	Pc16g04750	-0.106246	0.0167048	0.00375461	---NA---	157	1	1.64148e-83	100.0%	0	-		no IPS match	Pc16g04740	gene	1295090	1295983	→	Pc16g04740	-0.0145767	0.201277	-0.0551584	integral membrane protein, Mpv17/PMP22 family	219	20	3.33036e-118	83.65%
Merged-P2_niaD18_chr1-5026188-2	P2_niaD18_chr1	chr1	11056115	11056230	+	11056173	VelA_shaking1_peaks.txt|VelA_shaking2_peaks.txt	2	P2_niaD18_chr1-157	P2_niaD18_chr1-258	P2_niaD18_chr1	699	NA	NA	NA	NA	NA	Pc16g10030	gene	11053512	11054600	←	Pc16g10030	0.0564628	-1.33178	-1.94641	---NA---	224	1	2.15303e-113	100.0%	0	-		no IPS match	Pc16g10020	gene	11057020	11059607	→	Pc16g10020	-0.223498	-0.902487	-1.00171	sulfate permease SutB	842	20	0.0	80.3%
Merged-P2_niaD18_chr1-6422609-2	P2_niaD18_chr2	chr2	7988882	7988987	+	7988935	VelA_shaking1_peaks.txt|VelA_shaking2_peaks.txt	2	P2_niaD18_chr2-90	P2_niaD18_chr2-157	P2_niaD18_chr2	698	NA	NA	NA	NA	NA	Pc21g13810	gene	7985260	7988008	←	Pc21g13810	0.20055	-0.253081	-0.325838	beta-mannosidase	845	20	0.0	80.95%	3	P:carbohydrate metabolic process; F:hydrolase activity, hydrolyzing O-glycosyl compounds; F:cation binding	EC:3.2.1.0	IPR006102 (PFAM); IPR006104 (PFAM); IPR008979 (SUPERFAMILY); IPR013781 (G3DSA:3.20.20.GENE3D); IPR013812 (G3DSA:2.60.40.GENE3D); IPR017853 (SUPERFAMILY); G3DSA:2.60.120.260 (GENE3D), PTHR10066 (PANTHER), PTHR10066:SF12 (PANTHER)	Pc21g13820	gene	7989978	7992398	→	Pc21g13820	0.0509591	-0.072178	0.0141671	C6 transcription factor	767	20	0.0	68.05%
Merged-P2_niaD18_chr2-2761593-2	P2_niaD18_chr3	chr3	4280770	4280875	+	4280823	VelA_shaking1_peaks.txt|VelA_shaking2_peaks.txt	2	P2_niaD18_chr3-124	P2_niaD18_chr3-107	P2_niaD18_chr3	697	NA	NA	NA	NA	NA	Pc22g04770	gene	4276998	4280351	←	Pc22g04770	0.11826	0.139238	0.441959	alpha-ketoglutarate dehydrogenase complex subunit	1060	20	0.0	89.75%	8	F:oxoglutarate dehydrogenase (succinyl-transferring) activity; P:oxidation-reduction process; P:glycolysis; F:thiamine pyrophosphate binding; P:tricarboxylic acid cycle; P:lysine catabolic process; P:tryptophan metabolic process; C:oxoglutarate dehydrogenase complex	EC:1.2.4.2	IPR001017 (PFAM); IPR005475 (PFAM); IPR011603 (PIR); G3DSA:3.40.50.970 (GENE3D), SSF52518 (SUPERFAMILY)	Pc22g04760	gene	4281139	4284129	←	Pc22g04760	0.163195	0.0322309	-0.381342	---NA---	996	20	0.0	61.3%
Merged-P2_niaD18_chr1-8315102-2	P2_niaD18_chr2	chr2	8697268	8697369	+	8697319	VelA_shaking1_peaks.txt|VelA_shaking2_peaks.txt	2	P2_niaD18_chr2-61	P2_niaD18_chr2-244	P2_niaD18_chr2	697	NA	NA	NA	NA	NA	Pc21g16860	gene	8696206	8696559	→	Pc21g16860	0.362879	0.159137	-0.275049	---NA---	76	5	8.90184e-31	72.2%	1	P:mycelium development	-	no IPS match	Pc21g16870	gene	8697742	8699138	→	Pc21g16870	0.248087	0.11975	-0.0566833	---NA---	443	0
Merged-P2_niaD18_chr3-5358732-2	P2_niaD18_chr1	chr1	5248306	5248443	+	5248375	VelA_shaking1_peaks.txt|VelA_shaking2_peaks.txt	2	P2_niaD18_chr1-186	P2_niaD18_chr1-236	P2_niaD18_chr1	694	NA	NA	NA	NA	NA	Pc12g15480	gene	5246420	5247218	→	Pc12g15480	0.0243633	1.04104	1.84036	---NA---	244	20	1.20484e-126	60.05%	0	-		SignalP (SIGNALP)	Pc12g15490	gene	5248837	5249231	→	Pc12g15490	-0.442684	-0.120808	0.00253532	---NA---	106	19	7.79691e-39	76578947368421
Merged-P2_niaD18_chr3-717731-2	P2_niaD18_chr1	chr1	12123242	12123369	+	12123306	VelA_shaking1_peaks.txt|VelA_shaking2_peaks.txt	2	P2_niaD18_chr1-222	P2_niaD18_chr1-204	P2_niaD18_chr1	691	NA	NA	NA	NA	NA	Pc16g15370	gene	12121354	12122049	→	Pc16g15370	-1.31672	-1.25525	-0.944587	---NA---	231	4	8.20224e-129	67.75%	0	-		no IPS match	Pc16g15360	gene	12123731	12124189	→	Pc16g15360	-1.02696	-0.817538	-1.09285	cell surface protein/period circadian protein	136	12	2.40706e-68	623333333333333
Merged-P2_niaD18_chr2-2954444-2	P2_niaD18_chr3	chr3	970778	970900	+	970839	VelA_shaking1_peaks.txt|VelA_shaking2_peaks.txt	2	P2_niaD18_chr3-88	P2_niaD18_chr3-155	P2_niaD18_chr3	687	NA	NA	NA	NA	NA	Pc12g04300	gene	967663	968627	←	Pc12g04300	0.0390349	-0.0200611	-0.161105	dihydrofolate reductase	226	20	1.02677e-126	53.5%	1	P:cellular metabolic process	-	IPR005645 (PFAM); PTHR22778 (PANTHER), SSF53474 (SUPERFAMILY)	Pc12g04310	gene	971297	972964	→	Pc12g04310	0.139085	0.372112	0.885249	NAD-dependent formate dehydrogenase AciA/Fdh	453	20	0.0	93.1%
Merged-P2_niaD18_chr2-2919728-2	P2_niaD18_chr1	chr1	7582954	7583065	+	7583010	VelA_shaking1_peaks.txt|VelA_shaking2_peaks.txt	2	P2_niaD18_chr1-212	P2_niaD18_chr1-225	P2_niaD18_chr1	686	NA	NA	NA	NA	NA	Pc13g02060	gene	7580249	7581476	←	Pc13g02060	-0.832843	-0.420208	-0.54674	---NA---	388	20	0.0	59.85%	3	F:catalytic activity; F:binding; P:metabolic process		IPR016040 (SUPERFAMILY); PD007062 (PRODOM)	Pc13g02070	gene	7583125	7583984	→	Pc13g02070	-0.896446	-0.847139	-1.55895	---NA---	247	11	7.13055e-128	6.80909e+12
Merged-P2_niaD18_chr1-3729409-2	P2_niaD18_chr1	chr1	239806	239926	+	239866	VelA_shaking1_peaks.txt|VelA_shaking2_peaks.txt	2	P2_niaD18_chr1-239	P2_niaD18_chr1-207	P2_niaD18_chr1	684	NA	NA	NA	NA	NA	Pc14g00980	gene	238012	239439	←	Pc14g00980	0.162847	0.463032	0.557776	C6 transcription factor	475	20	0.0	52.85%	4	F:sequence-specific DNA binding transcription factor activity; F:zinc ion binding; C:transcription factor complex; P:regulation of transcription, DNA-dependent		IPR001138 (PFAM)	Pc14g00990	gene	240256	241971	→	Pc14g00990	0.641601	0.877375	0.708021	choline oxidase	546	20	0.0	72.15%
Merged-P2_niaD18_chr1-12516831-2	P2_niaD18_chr1	chr1	11610369	11610475	+	11610422	VelA_shaking1_peaks.txt|VelA_shaking2_peaks.txt	2	P2_niaD18_chr1-193	P2_niaD18_chr1-244	P2_niaD18_chr1	682	NA	NA	NA	NA	NA	Pc19g00390	gene	11604998	11605240	→	Pc19g00390	0.65118	0.797523	0.543839	---NA---	131	19	5.63278e-56	8.00526e+13	0	-		no IPS match	Pc24g01080	gene	11616730	11617215	→	Pc24g01080	-0.0267613	0.185319	-0.211095	---NA---	110	1	8.38832e-52	100.0%
Merged-P2_niaD18_chr1-9417007-2	P2_niaD18_chr3	chr3	4912222	4912376	+	4912299	VelA_shaking1_peaks.txt|VelA_shaking2_peaks.txt	2	P2_niaD18_chr3-86	P2_niaD18_chr3-165	P2_niaD18_chr3	682	NA	NA	NA	NA	NA	Pc22g02120	gene	4910033	4912258	←	Pc22g02120	-0.0315369	0.358373	-0.0326947	---NA---	741	13	0.0	5.94615e+13	6	P:nucleotide-sugar transport; P:carbohydrate transport; C:integral to membrane; F:sugar:hydrogen symporter activity; F:nucleotide-sugar transmembrane transporter activity; C:Golgi membrane		no IPS match	Pc22g02110	gene	4913161	4913739	→	Pc22g02110	-0.400113	0.0245004	-0.00172712	---NA---	155	1	1.30133e-80	100.0%
Merged-P2_niaD18_chr1-12844632-2	P2_niaD18_chr1	chr1	1524738	1524841	+	1524790	VelA_shaking1_peaks.txt|VelA_shaking2_peaks.txt	2	P2_niaD18_chr1-267	P2_niaD18_chr1-201	P2_niaD18_chr1	681	NA	NA	NA	NA	NA	Pc22g22910	gene	1522947	1524502	→	Pc22g22910	0.306927	-0.0787943	0.180592	LysR family regulatory protein	497	20	0.0	58.8%	0	-		G3DSA:3.30.559.10 (GENE3D)	Pc22g22900	gene	1525303	1525827	→	Pc22g22900	0.0875089	-0.135387	-0.281401	integral membrane protein	174	20	4.93277e-93	54.5%
Merged-P2_niaD18_chr2-2351640-2	P2_niaD18_chr3	chr3	1873296	1873403	+	1873350	VelA_shaking1_peaks.txt|VelA_shaking2_peaks.txt	2	P2_niaD18_chr3-104	P2_niaD18_chr3-139	P2_niaD18_chr3	681	NA	NA	NA	NA	NA	Pc12g07900	gene	1867360	1868590	→	Pc12g07900	-0.264359	-0.342535	0.188841	endo-beta-mannosidase	368	20	0.0	77.05%	3	F:hydrolase activity, hydrolyzing O-glycosyl compounds; P:carbohydrate metabolic process; F:cation binding	EC:3.2.1.0	IPR001547 (PFAM); IPR013781 (G3DSA:3.20.20.GENE3D); IPR017853 (SUPERFAMILY)	Pc12g07920	gene	1873604	1874923	→	Pc12g07920	-0.0608754	0.301665	-0.203266	NAD dependent epimerase dehydratase family protein	422	20	0.0	68.3%
Merged-P2_niaD18_chr2-6055365-2	P2_niaD18_chr1	chr1	2628096	2628197	+	2628147	VelA_shaking1_peaks.txt|VelA_shaking2_peaks.txt	2	P2_niaD18_chr1-214	P2_niaD18_chr1-226	P2_niaD18_chr1	678	NA	NA	NA	NA	NA	Pc22g18210	gene	2624336	2625853	←	Pc22g18210	0.128804	0.602799	0.346618	aspartic-type endopeptidase	505	20	0.0	62.75%	2	F:aspartic-type endopeptidase activity; P:proteolysis	-	IPR001461 (PRINTS); IPR009007 (G3DSA:2.40.70.GENE3D)	Pc22g18200	gene	2628764	2629505	←	Pc22g18200	0.061397	0.464271	0.146442	---NA---	217	17	5.85322e-109	602941176470588
Merged-P2_niaD18_chr2-9665357-2	P2_niaD18_chr2	chr2	3778930	3779032	+	3778981	VelA_shaking1_peaks.txt|VelA_shaking2_peaks.txt	2	P2_niaD18_chr2-87	P2_niaD18_chr2-181	P2_niaD18_chr2	678	NA	NA	NA	NA	NA	Pc17g00080	gene	3777525	3778749	←	Pc17g00080	-0.508643	0.142714	0.0177777	---NA---	391	20	0.0	53.5%	3	P:growth or development of symbiont on or near host; F:molecular_function; C:cellular_component		SignalP (SIGNALP)	Pc17g00110	gene	3790369	3791184	←	Pc17g00110	-0.563129	-0.00323635	0.0303899	---NA---	275	7	8.40731e-156	8.74286e+13
Merged-P2_niaD18_chr3-3866528-2	P2_niaD18_chr1	chr1	12736339	12736496	+	12736418	VelA_shaking1_peaks.txt|VelA_shaking2_peaks.txt	2	P2_niaD18_chr1-172	P2_niaD18_chr1-266	P2_niaD18_chr1	678	NA	NA	NA	NA	NA	Pc06g01300	gene	12736038	12736408	←	Pc06g01300	-	-	-	thioredoxin	106	20	2.60519e-50	71.5%	1	P:cell redox homeostasis	-	IPR006662 (PRINTS); IPR012335 (G3DSA:3.40.30.GENE3D); IPR012336 (SUPERFAMILY); IPR013766 (PFAM); IPR015467 (PANTHER); IPR017936 (PROFILE); PTHR10438:SF16 (PANTHER)	Pc06g01290	gene	12737001	12737696	→	Pc06g01290	-	-	-	glycine-rich RNA-binding protein	140	20	1.06254e-36	87.45%
Merged-P2_niaD18_chr1-10726474-2	P2_niaD18_chr2	chr2	5312988	5313107	+	5313048	VelA_shaking1_peaks.txt|VelA_shaking2_peaks.txt	2	P2_niaD18_chr2-100	P2_niaD18_chr2-159	P2_niaD18_chr2	677	Pc21g02390	gene	5312643	5313466	r	Pc21g02380	gene	5311335	5312035	←	Pc21g02380	-0.0325245	0.624777	0.301368	---NA---	194	20	4.5641e-76	79.8%	4	F:molecular_function; C:cytosol; P:biological_process; C:nucleus		no IPS match	Pc21g02400	gene	5314673	5315165	→	Pc21g02400	0.290701	1.02804	0.598289	FAD binding domain protein	146	20	6.00411e-77	60.15%
Merged-P2_niaD18_chr1-4496158-2	P2_niaD18_chr4	chr4	721779	721887	+	721833	VelA_shaking1_peaks.txt|VelA_shaking2_peaks.txt	2	P2_niaD18_chr4-33	P2_niaD18_chr4-63	P2_niaD18_chr4	677	NA	NA	NA	NA	NA	Pc16g03120	gene	719020	719859	←	Pc16g03120	0.229669	0.272938	1.63528	---NA---	279	20	8.12239e-158	67.7%	0	-		SignalP (SIGNALP)	Pc16g03140	gene	722956	724011	←	Pc16g03140	0.193098	1.20555	3.16484	alcohol dehydrogenase	331	20	0.0	73.85%
Merged-P2_niaD18_chr2-2261143-2	P2_niaD18_chr1	chr1	426795	426903	+	426849	VelA_shaking1_peaks.txt|VelA_shaking2_peaks.txt	2	P2_niaD18_chr1-184	P2_niaD18_chr1-264	P2_niaD18_chr1	674	NA	NA	NA	NA	NA	Pc14g01800	gene	422205	425297	←	Pc14g01800	0.536135	0.336227	0.232518	beta-galactosidase	824	20	0.0	56.65%	3	F:catalytic activity; P:carbohydrate metabolic process; F:cation binding	-	IPR013529 (PFAM); IPR013738 (PFAM); IPR013739 (PFAM); IPR013780 (G3DSA:2.60.40.GENE3D); IPR013781 (G3DSA:3.20.20.GENE3D); IPR017853 (SUPERFAMILY); G3DSA:3.40.50.880 (GENE3D), SSF51011 (SUPERFAMILY), SSF52317 (SUPERFAMILY)	Pc14g01810	gene	428507	430060	→	Pc14g01810	-0.0631384	0.501392	0.222267	---NA---	494	20	0.0	64.7%
Merged-P2_niaD18_chr2-9243135-2	P2_niaD18_chr1	chr1	2189280	2189405	+	2189343	VelA_shaking1_peaks.txt|VelA_shaking2_peaks.txt	2	P2_niaD18_chr1-136	P2_niaD18_chr1-336	P2_niaD18_chr1	669	NA	NA	NA	NA	NA	Pc22g20150	gene	2184903	2188648	←	Pc22g20150	0.448472	0.156266	0.27042	carbamoyl-phosphate synthase, large subunit	1168	20	0.0	91.4%	5	F:ATP binding; F:carbamoyl-phosphate synthase (glutamine-hydrolyzing) activity; C:carbamoyl-phosphate synthase complex; P:pyrimidine nucleobase metabolic process; P:glutamate metabolic process	EC:6.3.5.5	IPR005479 (PFAM); IPR005480 (PFAM); IPR005481 (PFAM); IPR005483 (PRINTS); IPR006275 (TIGRFAMs); IPR011761 (PROFILE); IPR013816 (G3DSA:3.30.470.GENE3D); IPR013817 (G3DSA:3.40.50.GENE3D); IPR016185 (SUPERFAMILY); G3DSA:1.10.1030.10 (GENE3D), PTHR11405 (PANTHER), SSF52335 (SUPERFAMILY), SSF56059 (SUPERFAMILY)	Pc22g20140	gene	2190351	2191926	←	Pc22g20140	0.0182867	0.142095	0.136998	---NA---	457	12	0.0	553333333333333
Merged-P2_niaD18_chr2-9672610-2	P2_niaD18_chr1	chr1	6613824	6613932	+	6613878	VelA_shaking1_peaks.txt|VelA_shaking2_peaks.txt	2	P2_niaD18_chr1-196	P2_niaD18_chr1-252	P2_niaD18_chr1	668	NA	NA	NA	NA	NA	Pc18g04690	gene	6610954	6613140	←	Pc18g04690	-1.4082	-1.04702	-2.00884	Serine/threonine-protein kinase srk1	604	20	0.0	76.05%	4	P:protein phosphorylation; F:ATP binding; F:protein serine/threonine kinase activity; P:serine family amino acid metabolic process	EC:2.7.11.0	IPR000719 (PROFILE); IPR002290 (SMART); IPR011009 (SUPERFAMILY); IPR017442 (PFAM); PD000001 (PRODOM), G3DSA:1.10.510.10 (GENE3D), PTHR22982 (PANTHER), PTHR22982:SF28 (PANTHER)	Pc18g04700	gene	6614497	6615330	←	Pc18g04700	-0.367178	-0.830734	-1.29761	alpha/beta fold family hydrolase	277	20	3.6411e-156	67.7%
Merged-P2_niaD18_chr4-668964-2	P2_niaD18_chr2	chr2	9665300	9665415	+	9665358	VelA_shaking1_peaks.txt|VelA_shaking2_peaks.txt	2	P2_niaD18_chr2-109	P2_niaD18_chr2-163	P2_niaD18_chr2	665	NA	NA	NA	NA	NA	Pc21g20950	gene	9662483	9664900	→	Pc21g20950	0.658171	0.672319	0.424682	RNA helicase	805	20	0.0	80.2%	5	F:ATP-dependent helicase activity; F:RNA binding; F:ATP binding; P:rRNA processing; C:nucleus	-	IPR001650 (PFAM); IPR011545 (PFAM); IPR014001 (SMART); IPR014014 (PROFILE); IPR014021 (PROFILE); PTHR10967 (PANTHER), PTHR10967:SF24 (PANTHER), SSF52540 (SUPERFAMILY)	Pc21g20960	gene	9665593	9667417	→	Pc21g20960	0.352212	0.269338	0.935289	amino acid permease	532	20	0.0	84.2%
Merged-P2_niaD18_chr1-2609090-2	P2_niaD18_chr2	chr2	5705916	5706028	+	5705972	VelA_shaking1_peaks.txt|VelA_shaking2_peaks.txt	2	P2_niaD18_chr2-101	P2_niaD18_chr2-173	P2_niaD18_chr2	661	NA	NA	NA	NA	NA	Pc21g04120	gene	5702578	5704110	←	Pc21g04120	-0.118665	-0.112442	-0.270438	---NA---	456	1	0.0	100.0%	0	-		SignalP (SIGNALP)	Pc21g04130	gene	5706201	5707266	→	Pc21g04130	-0.823369	0.0454117	1.419	---NA---	336	20	0.0	63.15%
Merged-P2_niaD18_chr3-2462392-2	P2_niaD18_chr1	chr1	6641503	6641630	+	6641567	VelA_shaking1_peaks.txt|VelA_shaking2_peaks.txt	2	P2_niaD18_chr1-151	P2_niaD18_chr1-323	P2_niaD18_chr1	660	NA	NA	NA	NA	NA	Pc18g04780	gene	6635966	6637163	←	Pc18g04780	0.0459579	0.602354	0.57912	S-adenosylmethionine-dependent methyltransferase	330	20	1.69442e-146	58.5%	2	P:metabolic process; F:methyltransferase activity		IPR013216 (PFAM); G3DSA:3.40.50.150 (GENE3D), PTHR12843 (PANTHER), SSF53335 (SUPERFAMILY)	Pc18g04800	gene	6641745	6642077	←	Pc18g04800	-0.0224024	-0.0428882	-0.147507	---NA---	110	1	1.07679e-53	100.0%
Merged-P2_niaD18_chr3-2926903-2	P2_niaD18_chr3	chr3	4600763	4600940	+	4600852	VelA_shaking1_peaks.txt|VelA_shaking2_peaks.txt	2	P2_niaD18_chr3-105	P2_niaD18_chr3-154	P2_niaD18_chr3	658	NA	NA	NA	NA	NA	Pc22g03490	gene	4599872	4600360	←	Pc22g03490	0.191713	-0.068079	-0.50775	---NA---	162	20	6.96654e-75	76.2%	0	-		no IPS match	Pc22g03480	gene	4603173	4603895	←	Pc22g03480	-0.137383	-0.402317	-0.5464	---NA---	240	5	1.5139e-135	60.8%
Merged-P2_niaD18_chr2-5132352-2	P2_niaD18_chr2	chr2	7640492	7640625	+	7640559	VelA_shaking1_peaks.txt|VelA_shaking2_peaks.txt	2	P2_niaD18_chr2-105	P2_niaD18_chr2-180	P2_niaD18_chr2	658	NA	NA	NA	NA	NA	Pc21g12310	gene	7639547	7640344	←	Pc21g12310	-1.5399	-0.217952	-0.635272	---NA---	265	12	3.51218e-152	6.59167e+13	0	-		no IPS match	Pc21g12320	gene	7642548	7643309	→	Pc21g12320	-0.308582	-0.283425	-0.229642	---NA---	268	20	6.19989e-140	53.25%
Merged-P2_niaD18_chr1-1522724-2	P2_niaD18_chr2	chr2	647334	647463	+	647399	VelA_shaking1_peaks.txt|VelA_shaking2_peaks.txt	2	P2_niaD18_chr2-137	P2_niaD18_chr2-145	P2_niaD18_chr2	658	Pc20g12980	gene	647359	648441	r	Pc20g12990	gene	646431	647108	→	Pc20g12990	-0.459855	0.0555065	-0.109652	MFS sugar transporter	225	19	6.06926e-91	5.96842e+13	0	-		no IPS match	Pc20g12970	gene	648587	650318	→	Pc20g12970	0.0735453	0.0532498	0.796299	MFS sugar transporter	556	20	0.0	81.9%
Merged-P2_niaD18_chr1-8485274-2	P2_niaD18_chr1	chr1	8415843	8415946	+	8415895	VelA_shaking1_peaks.txt|VelA_shaking2_peaks.txt	2	P2_niaD18_chr1-188	P2_niaD18_chr1-277	P2_niaD18_chr1	656	NA	NA	NA	NA	NA	Pc13g05260	gene	8412681	8414238	→	Pc13g05260	-0.0247869	0.398916	0.351238	L-ornithine N5-oxygenase	493	20	0.0	75.0%	2	P:oxidation-reduction process; F:monooxygenase activity	-	SSF51905 (SUPERFAMILY)	Pc13g05270	gene	8416605	8418973	←	Pc13g05270	-0.169169	0.18052	0.884648	palmitoyltransferase	731	20	0.0	83.55%
Merged-P2_niaD18_chr2-1859053-2	P2_niaD18_chr3	chr3	4707568	4707676	+	4707622	VelA_shaking1_peaks.txt|VelA_shaking2_peaks.txt	2	P2_niaD18_chr3-185	P2_niaD18_chr3-94	P2_niaD18_chr3	655	Pc22g03010	gene	4706766	4708208	f	Pc22g03020	gene	4704719	4706689	←	Pc22g03020	0.292437	0.891875	1.31345	MFS monosaccharide transporter	547	20	0.0	78.5%	3	F:substrate-specific transmembrane transporter activity; P:transmembrane transport; C:integral to membrane	-	IPR003663 (PRINTS); IPR005828 (PFAM); IPR016196 (SUPERFAMILY); PTHR11600 (PANTHER), PTHR11600:SF14 (PANTHER), PS50850 (PROFILE)	Pc22g03000	gene	4708869	4711177	←	Pc22g03000	-0.0622655	0.18896	-0.0643458	zinc knuckle transcription factor	487	20	0.0	66.05%
Merged-P2_niaD18_chr1-4187847-2	P2_niaD18_chr3	chr3	1775098	1775204	+	1775151	VelA_shaking1_peaks.txt|VelA_shaking2_peaks.txt	2	P2_niaD18_chr3-115	P2_niaD18_chr3-141	P2_niaD18_chr3	653	Pc12g07550	gene	1774345	1775337	f	Pc12g07540	gene	1773227	1773785	←	Pc12g07540	0.0199709	0.0464045	0.00434272	---NA---	121	2	1.3473e-61	81.0%	0	-		no IPS match	Pc12g07560	gene	1775682	1776141	←	Pc12g07560	-0.142635	-0.0759919	-0.218845	---NA---	104	1	5.69377e-48	100.0%
Merged-P2_niaD18_chr4-860722-2	P2_niaD18_chr3	chr3	2802788	2802905	+	2802847	VelA_shaking1_peaks.txt|VelA_shaking2_peaks.txt	2	P2_niaD18_chr3-118	P2_niaD18_chr3-138	P2_niaD18_chr3	652	NA	NA	NA	NA	NA	Pc12g11730	gene	2795983	2801698	←	Pc12g11730	-0.259857	-0.0111625	-0.11143	chitin synthase	1851	20	0.0	84.9%	7	F:chitin synthase activity; F:transition metal ion binding; C:myosin complex; F:heme binding; F:ATP binding; F:motor activity; P:chitin biosynthetic process	EC:2.4.1.16	IPR001199 (PFAM); IPR001609 (PFAM); IPR004835 (PFAM); IPR014876 (PFAM); G3DSA:1.10.183.10 (GENE3D), G3DSA:1.10.465.10 (GENE3D), G3DSA:3.30.538.10 (GENE3D), PTHR13140 (PANTHER), SSF109715 (SUPERFAMILY), SSF52540 (SUPERFAMILY)	Pc12g11740	gene	2803539	2808974	→	Pc12g11740	-0.243065	-0.101852	-0.248379	chitin synthase	1757	20	0.0	80.9%
Merged-P2_niaD18_chr1-11727435-2	P2_niaD18_chr2	chr2	5979459	5979582	+	5979521	VelA_shaking1_peaks.txt|VelA_shaking2_peaks.txt	2	P2_niaD18_chr2-119	P2_niaD18_chr2-164	P2_niaD18_chr2	651	NA	NA	NA	NA	NA	Pc21g05270	gene	5977584	5979387	←	Pc21g05270	-0.125831	0.0298058	0.0758147	cytochrome p450 monooxygenase	558	20	0.0	88.45%	9	P:fatty acid metabolic process; F:heme binding; C:membrane; P:oxidation-reduction process; F:monooxygenase activity; F:iron ion binding; F:electron carrier activity; F:coenzyme binding; P:electron transport	-	IPR001128 (G3DSA:1.10.630.GENE3D); IPR002401 (PRINTS); IPR017973 (PRINTS); PTHR19383:SF92 (PANTHER)	Pc21g05280	gene	5980246	5981705	←	Pc21g05280	0.188474	-0.20853	0.0959377	cytochrome b5 reductase	469	20	0.0	75.8%
Merged-P2_niaD18_chr2-7741913-2	P2_niaD18_chr2	chr2	8005308	8005416	+	8005362	VelA_shaking1_peaks.txt|VelA_shaking2_peaks.txt	2	P2_niaD18_chr2-113	P2_niaD18_chr2-177	P2_niaD18_chr2	650	NA	NA	NA	NA	NA	Pc21g13870	gene	8002955	8004847	→	Pc21g13870	0.196043	0.14397	0.0464731	DNA-directed polymerase	611	20	0.0	76.7%	9	P:DNA repair; F:carbamoyl-phosphate synthase (glutamine-hydrolyzing) activity; F:damaged DNA binding; F:DNA-directed DNA polymerase activity; C:carbamoyl-phosphate synthase complex; P:pyrimidine nucleobase metabolic process; P:glutamate metabolic process; P:DNA replication; C:DNA polymerase complex	EC:6.3.5.5	IPR001126 (PANTHER); IPR017961 (SUPERFAMILY); IPR017963 (PROFILE); G3DSA:3.30.70.270 (GENE3D), PTHR11076:SF12 (PANTHER), SSF56672 (SUPERFAMILY)	Pc21g13880	gene	8005451	8007265	→	Pc21g13880	0.0109197	0.137426	-0.347596	---NA---	604	20	0.0	61.25%
Merged-P2_niaD18_chr2-6124907-2	P2_niaD18_chr1	chr1	9410439	9410540	+	9410490	VelA_shaking1_peaks.txt|VelA_shaking2_peaks.txt	2	P2_niaD18_chr1-177	P2_niaD18_chr1-286	P2_niaD18_chr1	650	NA	NA	NA	NA	NA	Pc13g09410	gene	9406614	9409149	→	Pc13g09410	-1.04107	-0.674118	-1.44208	zinc metalloproteinase	777	20	0.0	79.05%	0	-		IPR001229 (SUPERFAMILY); PTHR21054 (PANTHER)	Pc13g09420	gene	9410531	9411907	→	Pc13g09420	0.196826	-0.0694719	0.299168	---NA---	174	1	3.71547e-92	100.0%
Merged-P2_niaD18_chr3-4913648-2	P2_niaD18_chr1	chr1	5624606	5624725	+	5624666	VelA_shaking1_peaks.txt|VelA_shaking2_peaks.txt	2	P2_niaD18_chr1-191	P2_niaD18_chr1-279	P2_niaD18_chr1	649	NA	NA	NA	NA	NA	Pc18g00520	gene	5622536	5624547	→	Pc18g00520	0.247179	0.00689513	0.055862	---NA---	512	3	0.0	63.0%	0	-		no IPS match	Pc18g00530	gene	5625160	5626470	→	Pc18g00530	0.225836	-0.201225	0.256325	zinc-binding oxidoreductase	346	20	0.0	82.05%
Merged-P2_niaD18_chr1-6676047-2	P2_niaD18_chr1	chr1	8196380	8196507	+	8196444	VelA_shaking1_peaks.txt|VelA_shaking2_peaks.txt	2	P2_niaD18_chr1-182	P2_niaD18_chr1-292	P2_niaD18_chr1	647	NA	NA	NA	NA	NA	Pc13g04530	gene	8195113	8195886	←	Pc13g04530	-0.356861	-0.111227	-0.155903	HLH transcription factor	257	20	2.9656e-133	57.9%	3	C:nucleus; F:transcription regulator activity; P:regulation of transcription, DNA-dependent		IPR001092 (PFAM); IPR011598 (G3DSA:4.10.280.GENE3D)	Pc13g04540	gene	8196688	8199415	→	Pc13g04540	0.387728	0.267422	0.173396	fungal specific transcription factor	794	20	0.0	51.35%
Merged-P2_niaD18_chr4-2579134-2	P2_niaD18_chr1	chr1	5585171	5585281	+	5585226	VelA_shaking1_peaks.txt|VelA_shaking2_peaks.txt	2	P2_niaD18_chr1-159	P2_niaD18_chr1-335	P2_niaD18_chr1	644	Pc18g00370	gene	5585092	5585651	f	Pc18g00350	gene	5578884	5579874	→	Pc18g00350	-0.444711	0.966543	1.7253	---NA---	309	8	1.47685e-175	53.5%	0	-		SignalP (SIGNALP)	Pc18g00380	gene	5586087	5589917	→	Pc18g00380	0.116193	0.503269	0.0670165	hybrid NRPS PKS	1276	20	0.0	83.9%
Merged-P2_niaD18_chr1-12054126-2	P2_niaD18_chr1	chr1	56279	56394	+	56337	VelA_shaking1_peaks.txt|VelA_shaking2_peaks.txt	2	P2_niaD18_chr1-287	P2_niaD18_chr1-228	P2_niaD18_chr1	643	NA	NA	NA	NA	NA	Pc14g00200	gene	52736	54263	→	Pc14g00200	0.267383	0.197264	-0.00183132	C6 transcription factor	459	20	0.0	65.0%	1	F:binding	-	no IPS match	Pc14g00220	gene	56607	59157	←	Pc14g00220	0.203385	-0.259072	-0.128438	flavin-binding monooxygenase-like protein	770	20	0.0	46.55%
Merged-P2_niaD18_chr2-6764055-2	P2_niaD18_chr3	chr3	178039	178139	+	178089	VelA_shaking1_peaks.txt|VelA_shaking2_peaks.txt	2	P2_niaD18_chr3-117	P2_niaD18_chr3-153	P2_niaD18_chr3	641	NA	NA	NA	NA	NA	Pc12g00740	gene	177040	177491	→	Pc12g00740	-0.51412	0.815367	0.415909	---NA---	129	6	1.34907e-63	71.5%	0	-		no IPS match	Pc12g00750	gene	178537	179281	→	Pc12g00750	-1.29855	0.522452	0.972453	---NA---	220	4	3.0768e-114	59.0%
Merged-P2_niaD18_chr2-8725495-2	P2_niaD18_chr2	chr2	9378328	9378436	+	9378382	VelA_shaking1_peaks.txt|VelA_shaking2_peaks.txt	2	P2_niaD18_chr2-155	P2_niaD18_chr2-144	P2_niaD18_chr2	640	NA	NA	NA	NA	NA	Pc21g19700	gene	9376825	9377790	←	Pc21g19700	-0.149893	0.148411	-0.0789869	cullin binding protein	303	20	8.68321e-160	78.55%	4	F:hydrolase activity, acting on carbon-nitrogen (but not peptide) bonds; P:carbohydrate metabolic process; F:chitin binding; P:nitrogen compound metabolic process	-	IPR011989 (G3DSA:1.25.10.GENE3D); IPR016024 (SUPERFAMILY); PTHR12696 (PANTHER)	Pc21g19710	gene	9378547	9379200	→	Pc21g19710	-0.0793871	-0.0548655	-0.0942553	---NA---	197	1	2.90339e-33	100.0%
Merged-P2_niaD18_chr2-7707821-2	P2_niaD18_chr1	chr1	10171973	10172104	+	10172039	VelA_shaking1_peaks.txt|VelA_shaking2_peaks.txt	2	P2_niaD18_chr1-316	P2_niaD18_chr1-224	P2_niaD18_chr1	640	Pc16g13780	gene	10171265	10172330	r	Pc16g13790	gene	10167915	10169796	←	Pc16g13790	-0.0482889	0.123435	0.0947879	C2H2 transcription factor	571	20	0.0	78.65%	2	F:zinc ion binding; C:intracellular	-	IPR007087 (PFAM); IPR015880 (SMART); PTHR23057 (PANTHER), SSF57667 (SUPERFAMILY)	Pc16g13770	gene	10175776	10176084	←	Pc16g13770	0.242047	0.014192	-0.98931	---NA---	102	3	9.09694e-40	68.0%
Merged-P2_niaD18_chr2-8713924-2	P2_niaD18_chr2	chr2	9645183	9645287	+	9645235	VelA_shaking1_peaks.txt|VelA_shaking2_peaks.txt	2	P2_niaD18_chr2-114	P2_niaD18_chr2-184	P2_niaD18_chr2	638	NA	NA	NA	NA	NA	Pc21g20890	gene	9642466	9644613	←	Pc21g20890	-0.113196	0.10824	0.499402	---NA---	695	20	0.0	88.45%	9	C:endoplasmic reticulum membrane; C:microsome; F:electron carrier activity; F:NADPH-hemoprotein reductase activity; F:iron ion binding; F:FMN binding; P:oxidation-reduction process; C:integral to membrane; P:electron transport	EC:1.6.2.4	IPR001094 (PRINTS); IPR001433 (PFAM); IPR001709 (PRINTS); IPR003097 (PFAM); IPR008254 (PFAM); IPR015702 (PTHR19384:PANTHER); IPR017927 (PROFILE); IPR017938 (SUPERFAMILY); G3DSA:2.40.30.10 (GENE3D), G3DSA:3.40.50.360 (GENE3D), G3DSA:3.40.50.80 (GENE3D), PTHR19384 (PANTHER), SignalP (SIGNALP), SSF52218 (SUPERFAMILY), SSF52343 (SUPERFAMILY)	Pc21g20900	gene	9646385	9654345	→	Pc21g20900	0.14801	-0.0348821	0.184665	cell morphogenesis protein (PAG1)	2633	20	0.0	82.55%
Merged-P2_niaD18_chr1-8237953-2	P2_niaD18_chr1	chr1	7905076	7905199	+	7905138	VelA_shaking1_peaks.txt|VelA_shaking2_peaks.txt	2	P2_niaD18_chr1-192	P2_niaD18_chr1-293	P2_niaD18_chr1	637	NA	NA	NA	NA	NA	Pc13g03430	gene	7900964	7904132	←	Pc13g03430	0.824864	0.402004	0.644432	nucleolar ATPase	1035	20	0.0	87.35%	0	-		IPR007807 (PFAM); IPR013562 (PFAM); PTHR10925 (PANTHER), PTHR10925:SF5 (PANTHER)	Pc13g03440	gene	7905502	7908840	→	Pc13g03440	-0.260221	0.0486465	-0.0491703	capsular associated protein	995	20	0.0	62.95%
Merged-P2_niaD18_chr2-2214868-2	P2_niaD18_chr3	chr3	4290398	4290502	+	4290450	VelA_shaking1_peaks.txt|VelA_shaking2_peaks.txt	2	P2_niaD18_chr3-110	P2_niaD18_chr3-168	P2_niaD18_chr3	636	NA	NA	NA	NA	NA	Pc22g04740	gene	4288726	4289898	←	Pc22g04740	-0.201414	-0.300803	-0.530768	---NA---	390	20	0.0	54.3%	0	-		IPR011009 (SUPERFAMILY)	Pc22g04730	gene	4291392	4292048	→	Pc22g04730	0.949551	0.464667	0.0325539	DJ-1/PfpI family protein	220	20	4.81831e-120	70.85%
Merged-P2_niaD18_chr3-1716447-2	P2_niaD18_chr1	chr1	6826381	6826489	+	6826435	VelA_shaking1_peaks.txt|VelA_shaking2_peaks.txt	2	P2_niaD18_chr1-220	P2_niaD18_chr1-260	P2_niaD18_chr1	635	Pc18g05570	gene	6825712	6827163	r	Pc18g05560	gene	6822900	6825509	→	Pc18g05560	0.010978	0.104331	0.124833	---NA---	869	19	0.0	7.12105e+13	0	-		no IPS match	Pc18g05580	gene	6829077	6829873	→	Pc18g05580	0.180929	0.220984	0.613616	nuclear movement protein	199	20	2.02777e-96	87.0%
Merged-P2_niaD18_chr2-6349016-2	P2_niaD18_chr1	chr1	6371218	6371334	+	6371276	VelA_shaking1_peaks.txt|VelA_shaking2_peaks.txt	2	P2_niaD18_chr1-228	P2_niaD18_chr1-259	P2_niaD18_chr1	634	Pc18g03680	gene	6370346	6371905	r	Pc18g03670	gene	6368107	6370194	→	Pc18g03670	0.162332	0.285025	0.656478	phosphate transporter	609	20	0.0	68.6%	3	F:transporter activity; P:transport; C:integral to membrane		IPR005828 (PFAM); IPR016196 (SUPERFAMILY); PTHR11600 (PANTHER), PTHR11600:SF16 (PANTHER), PS50850 (PROFILE)	Pc18g03710	gene	6375484	6377408	→	Pc18g03710	-0.455556	-0.33265	-0.148904	flavin-binding monooxygenase-like protein	622	20	0.0	77.05%
Merged-P2_niaD18_chr1-11885494-2	P2_niaD18_chr1	chr1	6142345	6142456	+	6142401	VelA_shaking1_peaks.txt|VelA_shaking2_peaks.txt	2	P2_niaD18_chr1-197	P2_niaD18_chr1-296	P2_niaD18_chr1	634	NA	NA	NA	NA	NA	Pc18g02770	gene	6139070	6140271	←	Pc18g02770	0.174452	0.0916536	-0.489733	DNA binding protein	319	20	3.17958e-169	72.2%	3	C:chromatin; F:DNA binding; C:nucleus		IPR000116 (PRINTS); IPR002740 (PFAM); IPR017956 (PFAM); PD005593 (PRODOM), PR00929 (PRINTS)	Pc18g02780	gene	6142611	6143564	→	Pc18g02780	-0.113362	-0.0771883	-0.0245632	mitochondrial peroxiredoxin prx1	221	20	3.43063e-121	87.3%
Merged-P2_niaD18_chr2-10293304-2	P2_niaD18_chr1	chr1	1393484	1393610	+	1393547	VelA_shaking1_peaks.txt|VelA_shaking2_peaks.txt	2	P2_niaD18_chr1-241	P2_niaD18_chr1-249	P2_niaD18_chr1	632	NA	NA	NA	NA	NA	Pc22g23560	gene	1391473	1392154	←	Pc22g23560	0.0857874	0.290207	0.343227	duf1690 domain protein	203	20	8.69385e-73	73.65%	0	-		IPR012471 (PFAM)	Pc22g23550	gene	1394420	1395961	→	Pc22g23550	-0.396715	-0.0175927	-0.0691297	glucokinase	494	20	0.0	81.8%
Merged-P2_niaD18_chr2-6810782-2	P2_niaD18_chr1	chr1	153443	153550	+	153497	VelA_shaking1_peaks.txt|VelA_shaking2_peaks.txt	2	P2_niaD18_chr1-366	P2_niaD18_chr1-205	P2_niaD18_chr1	632	NA	NA	NA	NA	NA	Pc14g00630	gene	151406	152494	←	Pc14g00630	0.377287	0.339273	0.0111764	bZIP transcription factor HacA	315	20	1.74254e-153	80.95%	5	F:sequence-specific DNA binding; F:protein dimerization activity; F:sequence-specific DNA binding transcription factor activity; P:regulation of transcription, DNA-dependent; C:transcription factor complex	-	IPR004827 (SMART); IPR011700 (PFAM); PTHR13301 (PANTHER), PTHR13301:SF1 (PANTHER)	Pc14g00640	gene	153886	155561	←	Pc14g00640	0.881806	0.557708	0.70394	rRNA processing protein	525	20	0.0	82.15%
Merged-P2_niaD18_chr1-9240903-2	P2_niaD18_chr1	chr1	12849103	12849219	+	12849161	VelA_shaking1_peaks.txt|VelA_shaking2_peaks.txt	2	P2_niaD18_chr1-156	P2_niaD18_chr1-364	P2_niaD18_chr1	629	NA	NA	NA	NA	NA	Pc06g00860	gene	12845787	12847071	←	Pc06g00860	-	-	-	---NA---	390	20	0.0	70.7%	0	-		tmhmm (TMHMM)	Pc06g00850	gene	12849469	12851187	→	Pc06g00850	-	-	-	choline transport protein	532	20	0.0	77.65%
Merged-P2_niaD18_chr4-859083-2	P2_niaD18_chr2	chr2	4595948	4596056	+	4596002	VelA_shaking1_peaks.txt|VelA_shaking2_peaks.txt	2	P2_niaD18_chr2-132	P2_niaD18_chr2-172	P2_niaD18_chr2	627	Pc19g00240	gene	4595976	4596847	f	Pc19g00250	gene	4594244	4594760	←	Pc19g00250	0.0568987	0.0866146	-0.376975	---NA---	112	1	9.58855e-54	100.0%	0	-		no IPS match	Pc19g00230	gene	4597726	4598534	←	Pc19g00230	0.00565887	-0.0414672	0.0475555	---NA---	124	1	2.21476e-62	100.0%
Merged-P2_niaD18_chr4-2671592-2	P2_niaD18_chr3	chr3	2896627	2896744	+	2896686	VelA_shaking1_peaks.txt|VelA_shaking2_peaks.txt	2	P2_niaD18_chr3-112	P2_niaD18_chr3-176	P2_niaD18_chr3	626	NA	NA	NA	NA	NA	Pc12g12050	gene	2894208	2895693	←	Pc12g12050	-0.74249	-0.751355	-0.22191	MFS monocarboxylate transporter	439	20	0.0	70.9%	3	P:transport; C:integral to membrane; F:transporter activity	-	IPR011701 (PFAM); IPR016196 (SUPERFAMILY); PTHR11360 (PANTHER), PTHR11360:SF9 (PANTHER), PS50850 (PROFILE)	Pc12g12060	gene	2896890	2898099	→	Pc12g12060	-0.123777	-0.151866	0.141115	branched-chain amino acid aminotransferase	385	20	0.0	72.9%
Merged-P2_niaD18_chr1-1142332-2	P2_niaD18_chr2	chr2	9301415	9301529	+	9301472	VelA_shaking1_peaks.txt|VelA_shaking2_peaks.txt	2	P2_niaD18_chr2-117	P2_niaD18_chr2-201	P2_niaD18_chr2	624	NA	NA	NA	NA	NA	Pc21g19350	gene	9295187	9300295	←	Pc21g19350	0.19533	0.0962256	0.418623	PT repeat family protein	1702	9	0.0	628888888888888	0	-		no IPS match	Pc21g19360	gene	9303849	9306212	→	Pc21g19360	-0.142973	0.0564878	0.1816	sulfate permease SutA	746	20	0.0	76.7%
Merged-P2_niaD18_chr3-5180987-2	P2_niaD18_chr2	chr2	8533444	8533560	+	8533502	VelA_shaking1_peaks.txt|VelA_shaking2_peaks.txt	2	P2_niaD18_chr2-127	P2_niaD18_chr2-182	P2_niaD18_chr2	623	Pc21g16160	gene	8532578	8534601	f	Pc21g16150	gene	8532189	8532569	←	Pc21g16150	-0.834289	-0.560281	-0.942242	---NA---	115	1	9.53267e-39	100.0%	0	-		no IPS match	Pc21g16170	gene	8536743	8537802	←	Pc21g16170	0.317567	0.136588	-0.00475605	endosomal cargo receptor	215	20	6.15234e-116	90.95%
Merged-P2_niaD18_chr3-3609214-2	P2_niaD18_chr2	chr2	6202342	6202444	+	6202393	VelA_shaking1_peaks.txt|VelA_shaking2_peaks.txt	2	P2_niaD18_chr2-104	P2_niaD18_chr2-227	P2_niaD18_chr2	623	NA	NA	NA	NA	NA	Pc21g06350	gene	6199271	6202032	←	Pc21g06350	0.505494	0.235045	0.202896	myb DNA binding protein	835	20	0.0	75.75%	2	F:DNA binding; P:regulation of transcription, DNA-dependent		IPR001005 (SMART); IPR009057 (SUPERFAMILY); IPR012287 (G3DSA:1.10.10.GENE3D); IPR014778 (PFAM); IPR017930 (PROFILE)	Pc21g06360	gene	6203618	6205342	→	Pc21g06360	1.24597	0.860997	0.814105	histidine acid phosphatase	574	20	0.0	58.15%
Merged-P2_niaD18_chr2-8328741-2	P2_niaD18_chr2	chr2	7718989	7719107	+	7719048	VelA_shaking1_peaks.txt|VelA_shaking2_peaks.txt	2	P2_niaD18_chr2-124	P2_niaD18_chr2-192	P2_niaD18_chr2	621	NA	NA	NA	NA	NA	Pc21g12620	gene	7716554	7718872	←	Pc21g12620	-2.97198	-2.6993	0.658232	asparagine synthase (glutamine-hydrolyzing)	672	20	0.0	63.95%	2	P:growth or development of symbiont on or near host; P:asparagine biosynthetic process	-	IPR000583 (PFAM); IPR001962 (PFAM); IPR006426 (TIGRFAMs); IPR014729 (G3DSA:3.40.50.GENE3D); IPR017932 (PROFILE); G3DSA:3.60.20.10 (GENE3D), PTHR11772 (PANTHER), SSF52402 (SUPERFAMILY), SSF56235 (SUPERFAMILY)	Pc21g12630	gene	7720242	7727595	→	Pc21g12630	-2.5606	-1.45524	-0.0596799	non-ribosomal peptide synthetase	2382	20	0.0	52.4%
Merged-P2_niaD18_chr1-9645540-2	P2_niaD18_chr1	chr1	11859489	11859596	+	11859543	VelA_shaking1_peaks.txt|VelA_shaking2_peaks.txt	2	P2_niaD18_chr1-226	P2_niaD18_chr1-278	P2_niaD18_chr1	620	NA	NA	NA	NA	NA	Pc23g00680	gene	11854005	11855535	→	Pc23g00680	-0.335171	-0.0714043	-0.133037	ubiquitin conjugating protein	434	20	0.0	51.45%	0	-		tmhmm (TMHMM)	Pc23g00650	gene	11860225	11860988	→	Pc23g00650	-0.0299273	-0.155696	0.2154	---NA---	131	1	5.56773e-67	100.0%
Merged-P2_niaD18_chr2-1749891-2	P2_niaD18_chr3	chr3	4170259	4170378	+	4170319	VelA_shaking1_peaks.txt|VelA_shaking2_peaks.txt	2	P2_niaD18_chr3-132	P2_niaD18_chr3-148	P2_niaD18_chr3	618	Pc22g05290	gene	4169295	4170347	r	Pc22g05300	gene	4166832	4168325	→	Pc22g05300	0.322605	0.242286	-0.441442	G2/M-specific cyclin NimE	461	20	0.0	76.0%	2	P:cell cycle; C:nucleus	-	IPR004367 (PFAM); IPR006670 (SMART); IPR006671 (PFAM); IPR011028 (SUPERFAMILY); IPR013763 (G3DSA:1.10.472.GENE3D); IPR014400 (PIR); IPR015454 (PTHR10177:PANTHER); PTHR10177 (PANTHER)	Pc22g05280	gene	4170633	4171588	→	Pc22g05280	-0.89302	-0.691075	-0.400377	HIT domain protein	201	20	3.84082e-91	67.35%
Merged-P2_niaD18_chr2-8630473-2	P2_niaD18_chr1	chr1	11176008	11176111	+	11176060	VelA_shaking1_peaks.txt|VelA_shaking2_peaks.txt	2	P2_niaD18_chr1-171	P2_niaD18_chr1-356	P2_niaD18_chr1	616	NA	NA	NA	NA	NA	Pc16g09560	gene	11172277	11173089	→	Pc16g09560	0.161341	-0.0212721	0.000896868	---NA---	251	11	3.50136e-109	68.0%	0	-		no IPS match	Pc16g09550	gene	11176356	11177834	→	Pc16g09550	3.33521	-0.228417	-3.27235	glycosyl hydrolase	453	20	0.0	70.25%
Merged-P2_niaD18_chr1-8802386-2	P2_niaD18_chr1	chr1	2114159	2114266	+	2114213	VelA_shaking1_peaks.txt|VelA_shaking2_peaks.txt	2	P2_niaD18_chr1-166	P2_niaD18_chr1-368	P2_niaD18_chr1	614	NA	NA	NA	NA	NA	Pc22g20440	gene	2112996	2113433	←	Pc22g20440	0.0524366	0.0251898	0.0654988	---NA---	145	20	1.72624e-74	56.6%	0	-		PTHR19959 (PANTHER)	Pc22g20430	gene	2115269	2116669	←	Pc22g20430	0.250777	-0.413158	-0.0958772	---NA---	188	1	4.54453e-93	100.0%
Merged-P2_niaD18_chr3-4670186-2	P2_niaD18_chr1	chr1	8127986	8128088	+	8128037	VelA_shaking1_peaks.txt|VelA_shaking2_peaks.txt	2	P2_niaD18_chr1-160	P2_niaD18_chr1-395	P2_niaD18_chr1	613	NA	NA	NA	NA	NA	Pc13g04280	gene	8125879	8127568	←	Pc13g04280	0.384496	0.290211	0.406727	---NA---	509	4	0.0	58.5%	0	-		IPR001810 (PFAM); G3DSA:3.80.10.10 (GENE3D)	Pc13g04290	gene	8128268	8130503	→	Pc13g04290	0.589302	0.646207	0.595881	siderochrome-iron transporter	588	20	0.0	78.55%
Merged-P2_niaD18_chr1-2114212-2	P2_niaD18_chr3	chr3	2930037	2930200	+	2930119	VelA_shaking1_peaks.txt|VelA_shaking2_peaks.txt	2	P2_niaD18_chr3-135	P2_niaD18_chr3-145	P2_niaD18_chr3	613	Pc12g12180	gene	2928910	2930928	r	Pc12g12170	gene	2926255	2927747	→	Pc12g12170	0.0425901	0.206744	0.463233	---NA---	178	1	2.82143e-80	100.0%	0	-		SignalP (SIGNALP)	Pc12g12190	gene	2932285	2933452	→	Pc12g12190	-0.450548	0.258077	-0.161624	C2H2 conidiation transcription factor FlbC	347	20	3.82823e-157	73.55%
Merged-P2_niaD18_chr2-6674276-2	P2_niaD18_chr1	chr1	8794388	8794506	+	8794447	VelA_shaking1_peaks.txt|VelA_shaking2_peaks.txt	2	P2_niaD18_chr1-223	P2_niaD18_chr1-283	P2_niaD18_chr1	612	NA	NA	NA	NA	NA	Pc13g06880	gene	8793770	8794255	←	Pc13g06880	-0.97593	-0.299034	0.994963	---NA---	161	19	6.72761e-77	6.30526e+13	3	P:growth or development of symbiont on or near host; F:molecular_function; C:cellular_component		IPR015075 (PFAM)	Pc13g06890	gene	8795346	8795812	→	Pc13g06890	-0.0236426	-0.11052	0.295266	---NA---	124	4	2.44941e-60	79.5%
Merged-P2_niaD18_chr1-8990379-2	P2_niaD18_chr4	chr4	2671538	2671646	+	2671592	VelA_shaking1_peaks.txt|VelA_shaking2_peaks.txt	2	P2_niaD18_chr4-43	P2_niaD18_chr4-69	P2_niaD18_chr4	611	NA	NA	NA	NA	NA	Pc13g14390	gene	2670196	2671274	→	Pc13g14390	-0.126787	-0.394456	-0.162309	mitochondrial carrier protein	338	20	0.0	66.1%	4	C:mitochondrial inner membrane; P:coenzyme A transport; F:coenzyme A transmembrane transporter activity; F:binding	-	IPR001993 (PANTHER); IPR002067 (PRINTS); IPR002167 (PRINTS); IPR018108 (PFAM); PTHR11896:SF34 (PANTHER)	Pc13g14400	gene	2671933	2673186	→	Pc13g14400	0.0628611	0.151275	0.212317	aldose 1-epimerase	417	20	0.0	74.4%
Merged-P2_niaD18_chr1-2826145-2	P2_niaD18_chr3	chr3	1934710	1934827	+	1934769	VelA_shaking1_peaks.txt|VelA_shaking2_peaks.txt	2	P2_niaD18_chr3-146	P2_niaD18_chr3-132	P2_niaD18_chr3	611	NA	NA	NA	NA	NA	Pc12g08210	gene	1932681	1934459	←	Pc12g08210	-0.171891	0.158689	0.0458117	---NA---	592	20	0.0	75.5%	1	F:catalytic activity	-	IPR003382 (G3DSA:3.40.50.GENE3D); PTHR14359 (PANTHER), PTHR14359:SF5 (PANTHER)	Pc12g08220	gene	1936304	1937061	→	Pc12g08220	0.0683336	-0.219894	-0.121121	---NA---	192	2	3.34037e-67	78.5%
Merged-P2_niaD18_chr1-4493743-2	P2_niaD18_chr1	chr1	134534	134635	+	134585	VelA_shaking1_peaks.txt|VelA_shaking2_peaks.txt	2	P2_niaD18_chr1-201	P2_niaD18_chr1-325	P2_niaD18_chr1	608	NA	NA	NA	NA	NA	Pc14g00540	gene	133016	134500	→	Pc14g00540	0.0675387	-0.604992	-0.1717	cytochrome b5 reductase	475	20	0.0	77.0%	7	F:heme binding; F:cytochrome-b5 reductase activity, acting on NAD(P)H; F:transition metal ion binding; P:oxidation-reduction process; F:electron carrier activity; P:amino sugar metabolic process; P:electron transport	EC:1.6.2.2	IPR001199 (PRINTS); IPR001433 (PFAM); IPR001834 (PRINTS); IPR008333 (PFAM); IPR017927 (PROFILE); IPR017938 (SUPERFAMILY); PD000612 (PRODOM), G3DSA:2.40.30.10 (GENE3D), G3DSA:3.40.50.80 (GENE3D), PTHR19370 (PANTHER), PTHR19370:SF3 (PANTHER), SSF52343 (SUPERFAMILY)	Pc14g00550	gene	134807	135475	←	Pc14g00550	-0.0307741	0.280408	0.233321	---NA---	222	1	1.29849e-85	100.0%
Merged-P2_niaD18_chr3-5387137-2	P2_niaD18_chr1	chr1	1826028	1826156	+	1826092	VelA_shaking1_peaks.txt|VelA_shaking2_peaks.txt	2	P2_niaD18_chr1-219	P2_niaD18_chr1-299	P2_niaD18_chr1	607	NA	NA	NA	NA	NA	Pc22g21630	gene	1822861	1825764	←	Pc22g21630	-0.952302	-0.738696	-1.11149	aspartyl-tRNA synthetase	967	20	0.0	80.3%	7	C:cytoplasm; F:nucleic acid binding; P:aspartyl-tRNA aminoacylation; F:ATP binding; F:aspartate-tRNA ligase activity; P:alanine metabolic process; P:aspartate metabolic process	EC:6.1.1.12	IPR002312 (PRINTS); IPR004364 (PFAM); IPR004365 (PFAM); IPR004523 (TIGRFAMs); IPR006195 (PROFILE); IPR012340 (G3DSA:2.40.50.GENE3D); IPR016027 (SUPERFAMILY); IPR018150 (PANTHER); G3DSA:3.30.930.10 (GENE3D), PTHR22594:SF6 (PANTHER), SSF55681 (SUPERFAMILY)	Pc22g21620	gene	1826355	1827368	→	Pc22g21620	-0.696989	-0.501447	-0.596154	---NA---	337	20	0.0	70.95%
Merged-P2_niaD18_chr2-6698087-2	P2_niaD18_chr4	chr4	860671	860774	+	860723	VelA_shaking1_peaks.txt|VelA_shaking2_peaks.txt	2	P2_niaD18_chr4-60	P2_niaD18_chr4-53	P2_niaD18_chr4	606	NA	NA	NA	NA	NA	Pc16g06700	gene	857874	858666	→	Pc16g06700	-1.78927	-1.12736	-0.277538	LysM domain containing protein	241	20	6.32454e-98	58.75%	1	P:cell wall macromolecule catabolic process		IPR002482 (SMART); IPR018392 (PFAM); PTHR21666 (PANTHER), PTHR21666:SF2 (PANTHER), SSF54106 (SUPERFAMILY)	Pc16g06690	gene	861154	861631	→	Pc16g06690	-0.137433	0.147047	-0.156382	spore-wall fungal hydrophobin dewA precursor	122	7	4.30165e-43	69.0%
Merged-P2_niaD18_chr4-913887-2	P2_niaD18_chr4	chr4	1585678	1585778	+	1585728	VelA_shaking1_peaks.txt|VelA_shaking2_peaks.txt	2	P2_niaD18_chr4-50	P2_niaD18_chr4-62	P2_niaD18_chr4	606	Pc16g03610	gene	1585663	1586007	r	Pc16g03620	gene	1584221	1585520	→	Pc16g03620	0.741661	0.630819	0.521874	---NA---	308	20	1.04295e-175	62.2%	0	-		SignalP (SIGNALP), tmhmm (TMHMM)	Pc16g03600	gene	1586103	1586788	→	Pc16g03600	0.0443981	1.42395	1.90674	Acyl-CoA N-acyltransferase	205	20	2.06587e-114	61.5%
Merged-P2_niaD18_chr1-5354869-2	P2_niaD18_chr3	chr3	4264617	4264721	+	4264669	VelA_shaking1_peaks.txt|VelA_shaking2_peaks.txt	2	P2_niaD18_chr3-161	P2_niaD18_chr3-127	P2_niaD18_chr3	605	NA	NA	NA	NA	NA	Pc22g04840	gene	4258639	4260095	→	Pc22g04840	-0.88442	-0.751421	-0.945182	phosphatidyl synthase	485	20	0.0	81.7%	3	F:hydrolase activity; P:metabolic process; P:mycelium development	-	IPR006353 (TIGRFAMs); IPR006357 (TIGRFAMs); G3DSA:3.40.50.1000 (GENE3D), PTHR14269 (PANTHER), PTHR14269:SF4 (PANTHER), SSF56784 (SUPERFAMILY)	Pc22g04820	gene	4265832	4267862	→	Pc22g04820	-0.0934829	-0.331203	-0.688634	leucine rich repeat domain protein	641	20	0.0	75.8%
Merged-P2_niaD18_chr3-2896685-2	P2_niaD18_chr4	chr4	3033407	3033522	+	3033465	VelA_shaking1_peaks.txt|VelA_shaking2_peaks.txt	2	P2_niaD18_chr4-44	P2_niaD18_chr4-72	P2_niaD18_chr4	604	Pc13g15990	gene	3032981	3033611	r	Pc13g15980	gene	3031227	3032855	←	Pc13g15980	0.365266	-0.67865	-1.95068	sugar transporter stl1	542	20	0.0	80.65%	4	C:integral to membrane; F:sugar:hydrogen symporter activity; P:transmembrane transport; P:carbohydrate transport	-	IPR003663 (PRINTS); IPR005828 (PFAM); IPR016196 (SUPERFAMILY); PTHR11600 (PANTHER), PTHR11600:SF14 (PANTHER), PS50850 (PROFILE)	Pc13g16000	gene	3033893	3035945	→	Pc13g16000	-0.024712	-0.323888	0.125698	---NA---	359	1	0.0	100.0%
Merged-P2_niaD18_chr2-4110804-2	P2_niaD18_chr1	chr1	4593683	4593816	+	4593750	VelA_shaking1_peaks.txt|VelA_shaking2_peaks.txt	2	P2_niaD18_chr1-305	P2_niaD18_chr1-261	P2_niaD18_chr1	603	NA	NA	NA	NA	NA	Pc22g09890	gene	4588797	4590651	←	Pc22g09890	-0.370742	-0.0321757	-0.435332	m-phase inducer phosphatase	551	20	0.0	77.8%	6	F:protein tyrosine phosphatase activity; C:intracellular; P:mitosis; P:protein dephosphorylation; P:cell division; P:tyrosine metabolic process	EC:3.1.3.48	IPR000751 (PRINTS); IPR001763 (G3DSA:3.40.250.GENE3D); PTHR10828:SF2 (PANTHER)	Pc22g09880	gene	4595920	4597707	→	Pc22g09880	0.523582	0.0971292	0.213364	DNA polymerase	551	20	0.0	74.5%
Merged-P2_niaD18_chr3-267772-2	P2_niaD18_chr1	chr1	13317093	13317244	+	13317169	VelA_shaking1_peaks.txt|VelA_shaking2_peaks.txt	2	P2_niaD18_chr1-240	P2_niaD18_chr1-285	P2_niaD18_chr1	603	NA	NA	NA	NA	NA	Pc15g01200	gene	13315208	13316501	→	Pc15g01200	-0.308436	-0.24424	-0.461526	iron-sulfur cluster-binding rieske family domain protein	413	20	0.0	74.15%	7	P:growth or development of symbiont on or near host; F:iron ion binding; P:cellular aromatic compound metabolic process; F:electron carrier activity; F:oxidoreductase activity; P:oxidation-reduction process; P:electron transport	-	IPR001663 (PRINTS); IPR005806 (G3DSA:2.102.10.GENE3D); IPR017941 (PROFILE); PTHR21266 (PANTHER), SSF55961 (SUPERFAMILY)	Pc15g01190	gene	13317412	13318464	→	Pc15g01190	-0.14686	-0.33519	0.166032	catechol 1,2-dioxygenase	316	20	0.0	86.35%
Merged-P2_niaD18_chr2-7237786-2	P2_niaD18_chr1	chr1	5386627	5386744	+	5386686	VelA_shaking1_peaks.txt|VelA_shaking2_peaks.txt	2	P2_niaD18_chr1-304	P2_niaD18_chr1-257	P2_niaD18_chr1	603	NA	NA	NA	NA	NA	Pc12g16030	gene	5385998	5386576	←	Pc12g16030	-0.206784	0.103211	0.348707	---NA---	192	16	1.31081e-99	6356.25	0	-		no IPS match	Pc12g16040	gene	5386954	5388683	→	Pc12g16040	-0.182602	0.071905	0.150928	phosphoglycerate mutase, 2,3-bisphosphoglycerate-independent	517	20	0.0	90.2%
Merged-P2_niaD18_chr1-7045610-2	P2_niaD18_chr2	chr2	1779188	1779296	+	1779242	VelA_shaking1_peaks.txt|VelA_shaking2_peaks.txt	2	P2_niaD18_chr2-162	P2_niaD18_chr2-162	P2_niaD18_chr2	602	NA	NA	NA	NA	NA	Pc20g08220	gene	1777494	1779072	←	Pc20g08220	0.216677	0.236796	-0.330332	cell cycle protein kinase	474	20	0.0	81.85%	4	P:protein phosphorylation; F:ATP binding; F:protein serine/threonine kinase activity; P:serine family amino acid metabolic process	EC:2.7.11.0	IPR000719 (PROFILE); IPR011009 (SUPERFAMILY); IPR017442 (PFAM); PD000001 (PRODOM), G3DSA:1.10.510.10 (GENE3D), PTHR11909 (PANTHER), PTHR11909:SF7 (PANTHER)	Pc20g08210	gene	1779453	1783307	→	Pc20g08210	0.169474	0.164206	-0.0977762	condensin complex component cnd1	1188	20	0.0	86.85%
Merged-P2_niaD18_chr1-3767260-2	P2_niaD18_chr2	chr2	8814943	8815060	+	8815002	VelA_shaking1_peaks.txt|VelA_shaking2_peaks.txt	2	P2_niaD18_chr2-129	P2_niaD18_chr2-218	P2_niaD18_chr2	601	Pc21g17320	gene	8814487	8815281	f	Pc21g17310	gene	8812210	8813745	→	Pc21g17310	0.361784	0.233053	0.301005	oligosaccharyl transferase subunit	453	20	0.0	81.0%	3	F:dolichyl-diphosphooligosaccharide-protein glycotransferase activity; P:protein N-linked glycosylation via asparagine; C:oligosaccharyltransferase complex	EC:2.4.1.119	IPR005013 (PANTHER)	Pc21g17330	gene	8815420	8815983	←	Pc21g17330	0.185817	0.0770208	-0.125759	cytochrome c oxidase assembly protein Pet191	118	20	1.34128e-58	80.25%
Merged-P2_niaD18_chr4-169451-2	P2_niaD18_chr4	chr4	115797	115924	+	115861	VelA_shaking1_peaks.txt|VelA_shaking2_peaks.txt	2	P2_niaD18_chr4-76	P2_niaD18_chr4-52	P2_niaD18_chr4	601	Pc16g00460	gene	115753	117584	f	Pc16g00450	gene	114252	115399	←	Pc16g00450	-0.0163277	0.234421	0.277376	zinc-binding alcohol dehydrogenase	360	20	0.0	83.6%	3	F:zinc ion binding; P:oxidation-reduction process; F:oxidoreductase activity	-	IPR002085 (PANTHER); IPR011032 (SUPERFAMILY); IPR013149 (PFAM); IPR013154 (PFAM); IPR016040 (SUPERFAMILY); G3DSA:3.90.180.10 (GENE3D), PTHR11695:SF38 (PANTHER)	Pc16g00470	gene	118010	119058	→	Pc16g00470	-0.0276132	-0.18259	-0.0781371	related to stress response protein rds1p	290	20	4.51642e-161	60.75%
Merged-P2_niaD18_chr1-12056502-2	P2_niaD18_chr4	chr4	1944311	1944428	+	1944370	VelA_shaking1_peaks.txt|VelA_shaking2_peaks.txt	2	P2_niaD18_chr4-31	P2_niaD18_chr4-109	P2_niaD18_chr4	601	NA	NA	NA	NA	NA	Pc13g11460	gene	1943278	1944259	→	Pc13g11460	0	0.0906383	-0.111167	---NA---	142	1	4.30604e-73	100.0%	0	-		no IPS match	Pc13g11470	gene	1945089	1946867	→	Pc13g11470	-0.0628733	-0.259342	-0.166945	nitrate transporter	511	20	0.0	81.35%
Merged-P2_niaD18_chr1-2779164-2	P2_niaD18_chr1	chr1	8990318	8990440	+	8990379	VelA_shaking1_peaks.txt|VelA_shaking2_peaks.txt	2	P2_niaD18_chr1-180	P2_niaD18_chr1-372	P2_niaD18_chr1	600	NA	NA	NA	NA	NA	Pc13g07770	gene	8989566	8990102	←	Pc13g07770	-0.511749	0.129487	-0.576492	bzip transcription factor Atf21	178	20	2.03832e-79	67.75%	5	F:sequence-specific DNA binding transcription factor activity; F:sequence-specific DNA binding; F:protein dimerization activity; C:transcription factor complex; P:regulation of transcription, DNA-dependent	-	IPR004827 (SMART); IPR011700 (PFAM); G3DSA:1.20.5.170 (GENE3D), PTHR19304 (PANTHER), PTHR19304:SF6 (PANTHER)	Pc13g07780	gene	8990864	8991392	←	Pc13g07780	0.193297	-0.022638	-0.34267	---NA---	112	8	8.81842e-55	616.25
Merged-P2_niaD18_chr1-11964684-2	P2_niaD18_chr1	chr1	2138728	2138840	+	2138784	VelA_shaking1_peaks.txt|VelA_shaking2_peaks.txt	2	P2_niaD18_chr1-313	P2_niaD18_chr1-254	P2_niaD18_chr1	598	Pc22g20370	gene	2138236	2139117	f	Pc22g20380	gene	2136390	2137778	←	Pc22g20380	-0.210566	0.446083	0.734142	siderophore biosynthesis acetylase	442	20	0.0	76.45%	0	-		PF10331 (PFAM)	Pc22g20360	gene	2140295	2142210	→	Pc22g20360	0.299145	0.716559	-0.323625	MFS siderophore iron transporter	593	20	0.0	77.8%
Merged-P2_niaD18_chr2-9087284-2	P2_niaD18_chr1	chr1	5124404	5124504	+	5124454	VelA_shaking1_peaks.txt|VelA_shaking2_peaks.txt	2	P2_niaD18_chr1-225	P2_niaD18_chr1-305	P2_niaD18_chr1	598	NA	NA	NA	NA	NA	Pc12g14990	gene	5121855	5124177	←	Pc12g14990	0.0545653	0.140604	-0.440454	C6 finger domain protein	738	20	0.0	47.25%	4	F:sequence-specific DNA binding transcription factor activity; F:zinc ion binding; C:transcription factor complex; P:regulation of transcription, DNA-dependent		IPR001138 (PFAM); IPR007219 (PFAM)	Pc12g15000	gene	5126060	5126999	→	Pc12g15000	0.318559	0.059076	-0.0162546	---NA---	269	4	1.62852e-143	80.5%
Merged-P2_niaD18_chr1-872961-2	P2_niaD18_chr2	chr2	6055313	6055418	+	6055366	VelA_shaking1_peaks.txt|VelA_shaking2_peaks.txt	2	P2_niaD18_chr2-171	P2_niaD18_chr2-160	P2_niaD18_chr2	593	NA	NA	NA	NA	NA	Pc21g05620	gene	6054232	6054813	→	Pc21g05620	0.348491	0.127839	-0.117673	COPI-coated vesicle protein	132	20	1.24031e-51	80.1%	1	C:cell part	-	IPR013714 (PFAM)	Pc21g05630	gene	6055928	6056437	←	Pc21g05630	-0.136111	-0.0940361	-0.0781636	---NA---	107	1	1.69551e-51	100.0%
Merged-P2_niaD18_chr3-1833104-2	P2_niaD18_chr1	chr1	10956190	10956291	+	10956241	VelA_shaking1_peaks.txt|VelA_shaking2_peaks.txt	2	P2_niaD18_chr1-236	P2_niaD18_chr1-306	P2_niaD18_chr1	593	NA	NA	NA	NA	NA	Pc16g10420	gene	10950739	10951432	→	Pc16g10420	0.125061	0.309251	0.0541844	NADH-ubiquinone oxidoreductase subunit	209	20	4.46833e-105	88.9%	8	P:mitochondrial electron transport, NADH to ubiquinone; F:NADH dehydrogenase (ubiquinone) activity; F:iron ion binding; F:4 iron, 4 sulfur cluster binding; C:mitochondrion; P:ubiquinone biosynthetic process; P:sodium ion transport; P:proton transport	EC:1.6.5.3	IPR006137 (PFAM); IPR006138 (PTHR11995:PANTHER); IPR014406 (PANTHER); SSF56770 (SUPERFAMILY)	Pc16g10400	gene	10957521	10962429	→	Pc16g10400	-0.0159385	0.122786	0.10573	PHD finger and BAH domain protein	1617	20	0.0	70.15%
Merged-P2_niaD18_chr2-5171934-2	P2_niaD18_chr2	chr2	10051152	10051257	+	10051205	VelA_shaking1_peaks.txt|VelA_shaking2_peaks.txt	2	P2_niaD18_chr2-98	P2_niaD18_chr2-290	P2_niaD18_chr2	591	NA	NA	NA	NA	NA	Pc21g22540	gene	10049002	10051098	→	Pc21g22540	0.165092	-0.224137	-0.141537	ATP-grasp superfamily protein	698	20	0.0	57.3%	2	F:catalytic activity; F:ATP binding		IPR011761 (PROFILE); PTHR10578 (PANTHER), SSF56059 (SUPERFAMILY)	Pc21g22560	gene	10053346	10055768	←	Pc21g22560	0.134016	-0.280866	0.0100803	cytochrome P450 phenylacetate 2-hydroxylase	708	20	0.0	63.25%
Merged-P2_niaD18_chr4-443254-2	P2_niaD18_chr1	chr1	6450729	6450861	+	6450795	VelA_shaking1_peaks.txt|VelA_shaking2_peaks.txt	2	P2_niaD18_chr1-335	P2_niaD18_chr1-251	P2_niaD18_chr1	591	NA	NA	NA	NA	NA	Pc18g04050	gene	6447794	6448906	←	Pc18g04050	-0.75744	-0.365198	-0.65249	ER lumen protein retaining receptor	323	20	0.0	70.8%	5	P:transport; P:protein retention in ER lumen; C:integral to membrane; F:ER retention sequence binding; C:endoplasmic reticulum	-	IPR000133 (PRINTS); PD005774 (PRODOM), PTHR10585:SF13 (PANTHER)	Pc18g04060	gene	6451946	6452788	→	Pc18g04060	-0.00851905	0.231192	0.020192	myb DNA-binding domain protein	194	20	7.0412e-106	76.05%
Merged-P2_niaD18_chr1-13309626-2	P2_niaD18_chr3	chr3	881706	881812	+	881759	VelA_shaking1_peaks.txt|VelA_shaking2_peaks.txt	2	P2_niaD18_chr3-147	P2_niaD18_chr3-143	P2_niaD18_chr3	590	Pc12g03910	gene	880570	882235	r	Pc12g03900	gene	878426	879757	→	Pc12g03900	-0.273549	-0.338498	-0.481972	---NA---	424	3	0.0	7.56667e+13	0	-		PR01415 (PRINTS), tmhmm (TMHMM)	Pc12g03920	gene	882624	883694	←	Pc12g03920	-0.106065	-0.119578	-0.644192	---NA---	336	20	0.0	61.65%
Merged-P2_niaD18_chr1-7261993-2	P2_niaD18_chr2	chr2	1991247	1991355	+	1991301	VelA_shaking1_peaks.txt|VelA_shaking2_peaks.txt	2	P2_niaD18_chr2-156	P2_niaD18_chr2-191	P2_niaD18_chr2	589	NA	NA	NA	NA	NA	Pc20g07350	gene	1988324	1990720	←	Pc20g07350	-0.105149	0.103121	-0.00354321	glycosyl transferase	753	20	0.0	65.8%	1	F:transferase activity, transferring glycosyl groups	-	IPR001173 (PFAM); G3DSA:3.90.550.10 (GENE3D), SSF53448 (SUPERFAMILY)	Pc20g07340	gene	1991636	1992841	→	Pc20g07340	-0.368762	-0.0108771	-0.306436	glycoside hydrolase family 12 protein	334	20	4.46019e-159	53.8%
Merged-P2_niaD18_chr3-2210097-2	P2_niaD18_chr2	chr2	8832296	8832414	+	8832355	VelA_shaking1_peaks.txt|VelA_shaking2_peaks.txt	2	P2_niaD18_chr2-225	P2_niaD18_chr2-138	P2_niaD18_chr2	588	NA	NA	NA	NA	NA	Pc21g17400	gene	8830297	8831846	←	Pc21g17400	0.136934	0.730095	0.556503	BAR domain protein	443	20	0.0	70.95%	2	F:protein binding; C:cytoplasm	-	IPR004148 (PFAM); PTHR10661 (PANTHER), PTHR10661:SF20 (PANTHER)	Pc21g17410	gene	8832920	8833684	←	Pc21g17410	-0.220434	0.0432999	-0.227787	DNA repair and transcription factor	257	20	1.2402e-147	63.4%
Merged-P2_niaD18_chr2-2367729-2	P2_niaD18_chr3	chr3	4943885	4943987	+	4943936	VelA_shaking1_peaks.txt|VelA_shaking2_peaks.txt	2	P2_niaD18_chr3-138	P2_niaD18_chr3-166	P2_niaD18_chr3	587	NA	NA	NA	NA	NA	Pc22g01990	gene	4943027	4943550	→	Pc22g01990	-0.232546	0.284937	-0.0814928	---NA---	100	1	5.72965e-48	100.0%	0	-		no IPS match	Pc22g01980	gene	4944168	4944625	→	Pc22g01980	0.0271115	0.36201	0.65675	C2H2 finger domain	111	20	2.02216e-54	78.85%
Merged-P2_niaD18_chr4-434814-2	P2_niaD18_chr2	chr2	9113373	9113479	+	9113426	VelA_shaking1_peaks.txt|VelA_shaking2_peaks.txt	2	P2_niaD18_chr2-178	P2_niaD18_chr2-161	P2_niaD18_chr2	587	NA	NA	NA	NA	NA	Pc21g18600	gene	9110872	9112893	→	Pc21g18600	-0.0441839	-0.219927	0.0540886	galactose oxidase precursor	657	20	0.0	67.15%	1	P:cell adhesion		IPR000421 (PFAM); IPR006652 (PFAM); IPR008979 (SUPERFAMILY); IPR011043 (SUPERFAMILY); IPR013089 (PANTHER); IPR013783 (G3DSA:2.60.40.GENE3D); IPR014756 (SUPERFAMILY); IPR015202 (PFAM); IPR015916 (G3DSA:2.130.10.GENE3D); G3DSA:2.60.120.260 (GENE3D), PTHR23230:SF170 (PANTHER)	Pc21g18610	gene	9114411	9115145	→	Pc21g18610	0.192542	0.0933124	0.0223352	---NA---	244	20	3.49743e-134	54.4%
Merged-P2_niaD18_chr1-4101274-2	P2_niaD18_chr2	chr2	6580615	6580743	+	6580679	VelA_shaking1_peaks.txt|VelA_shaking2_peaks.txt	2	P2_niaD18_chr2-152	P2_niaD18_chr2-208	P2_niaD18_chr2	587	NA	NA	NA	NA	NA	Pc21g07910	gene	6579354	6579782	←	Pc21g07910	-0.186996	0.791836	0.528634	---NA---	142	1	5.66973e-74	100.0%	0	-		no IPS match	Pc21g07920	gene	6580755	6582257	←	Pc21g07920	-0.209634	-0.0281859	-0.48884	duf614 domain protein	343	20	0.0	59.2%
Merged-P2_niaD18_chr1-3280159-2	P2_niaD18_chr3	chr3	810125	810250	+	810188	VelA_shaking1_peaks.txt|VelA_shaking2_peaks.txt	2	P2_niaD18_chr3-94	P2_niaD18_chr3-247	P2_niaD18_chr3	587	NA	NA	NA	NA	NA	Pc12g03540	gene	808174	809553	←	Pc12g03540	0.604017	0.327958	-0.222449	integral membrane protein pth11	377	20	0.0	55.2%	3	F:molecular_function; P:biological_process; C:cellular_component		SignalP (SIGNALP), tmhmm (TMHMM)	Pc12g03550	gene	810704	812386	←	Pc12g03550	-0.836917	-1.10579	-0.909914	acetylcholinesterase precursor	540	20	0.0	62.35%
Merged-P2_niaD18_chr1-4068456-2	P2_niaD18_chr1	chr1	1502466	1502570	+	1502518	VelA_shaking1_peaks.txt|VelA_shaking2_peaks.txt	2	P2_niaD18_chr1-194	P2_niaD18_chr1-383	P2_niaD18_chr1	585	NA	NA	NA	NA	NA	Pc22g23040	gene	1500260	1502405	←	Pc22g23040	1.3921	0.471262	1.07757	ferric-chelate reductase	699	20	0.0	68.8%	6	F:iron ion binding; F:electron carrier activity; C:integral to membrane; F:oxidoreductase activity; F:flavin adenine dinucleotide binding; P:electron transport	-	IPR013112 (PFAM); IPR013121 (PFAM); IPR013130 (PFAM); IPR017927 (PROFILE); IPR017938 (SUPERFAMILY); PTHR11972 (PANTHER), SSF52343 (SUPERFAMILY)	Pc22g23030	gene	1502702	1503328	→	Pc22g23030	1.32123	0.359843	0.440526	CTR copper transporter	190	20	2.72132e-89	76.6%
Merged-P2_niaD18_chr1-13552494-2	P2_niaD18_chr1	chr1	6251703	6251833	+	6251768	VelA_shaking1_peaks.txt|VelA_shaking2_peaks.txt	2	P2_niaD18_chr1-284	P2_niaD18_chr1-294	P2_niaD18_chr1	584	NA	NA	NA	NA	NA	Pc18g03250	gene	6250001	6250677	←	Pc18g03250	-0.531271	-0.140229	0.00646887	---NA---	207	1	2.60369e-10	100.0%	1	C:outer membrane		IPR008816 (PFAM)	Pc18g03260	gene	6252559	6253385	→	Pc18g03260	0.0036489	0.419013	-0.908953	phosphoglycerate mutase family	185	20	2.06879e-101	67.45%
Merged-P2_niaD18_chr1-1101032-2	P2_niaD18_chr4	chr4	490954	491066	+	491010	VelA_shaking1_peaks.txt|VelA_shaking2_peaks.txt	2	P2_niaD18_chr4-48	P2_niaD18_chr4-74	P2_niaD18_chr4	584	NA	NA	NA	NA	NA	Pc16g02060	gene	489886	490566	←	Pc16g02060	0.128089	0.561513	0.295238	---NA---	226	20	5.05218e-127	50.8%	0	-		no IPS match	Pc16g02070	gene	491656	492373	→	Pc16g02070	-0.0781979	-0.163547	-0.117962	---NA---	181	20	9.28536e-86	83.85%
Merged-P2_niaD18_chr2-505692-2	P2_niaD18_chr2	chr2	8131039	8131165	+	8131102	VelA_shaking1_peaks.txt|VelA_shaking2_peaks.txt	2	P2_niaD18_chr2-170	P2_niaD18_chr2-178	P2_niaD18_chr2	583	NA	NA	NA	NA	NA	Pc21g14420	gene	8127888	8130589	←	Pc21g14420	-1.26445	-0.697285	-0.404167	duf455 domain protein	850	20	0.0	63.9%	3	F:molecular_function; C:cytoplasm; P:biological_process		IPR007518 (PANTHER)	Pc21g14430	gene	8131351	8133082	→	Pc21g14430	0.394332	0.352009	0.62471	eukaryotic translation initiation factor gamma	556	20	0.0	69.6%
Merged-P2_niaD18_chr1-7268681-2	P2_niaD18_chr2	chr2	5078186	5078301	+	5078244	VelA_shaking1_peaks.txt|VelA_shaking2_peaks.txt	2	P2_niaD18_chr2-138	P2_niaD18_chr2-226	P2_niaD18_chr2	583	NA	NA	NA	NA	NA	Pc21g01450	gene	5071522	5077625	←	Pc21g01450	0.251089	0.136276	-0.124619	tfiiic transcription initiation factor complex subunits	1854	20	0.0	59.1%	0	-		IPR007309 (PFAM)	Pc21g01460	gene	5078837	5080262	→	Pc21g01460	-1.58599	-1.21937	-1.61879	---NA---	380	20	0.0	77.2%
Merged-P2_niaD18_chr1-8307555-2	P2_niaD18_chr2	chr2	7535854	7535958	+	7535906	VelA_shaking1_peaks.txt|VelA_shaking2_peaks.txt	2	P2_niaD18_chr2-148	P2_niaD18_chr2-223	P2_niaD18_chr2	582	NA	NA	NA	NA	NA	Pc21g11830	gene	7534597	7535473	→	Pc21g11830	0.276122	0.274117	0.075953	bet3 family protein	188	20	2.79373e-102	95.5%	5	C:TRAPP complex; P:intracellular protein transport; P:ER to Golgi vesicle-mediated transport; C:nucleus; C:cytosol	-	IPR007194 (PFAM); IPR016721 (PIR); G3DSA:3.30.1380.20 (GENE3D), PTHR13048 (PANTHER)	Pc21g11840	gene	7537225	7539783	→	Pc21g11840	0.112745	0.350757	0.0452176	cAMP-dependent protein kinase pathway protein (Som1)	768	20	0.0	70.15%
Merged-P2_niaD18_chr2-2809828-2	P2_niaD18_chr3	chr3	208686	208798	+	208742	VelA_shaking1_peaks.txt|VelA_shaking2_peaks.txt	2	P2_niaD18_chr3-149	P2_niaD18_chr3-156	P2_niaD18_chr3	582	Pc12g00880	gene	208697	210355	r	Pc12g00870	gene	206665	208434	←	Pc12g00870	-	-	-	amino acid transporter	461	20	0.0	77.85%	1	C:membrane	-	IPR013057 (PFAM); PTHR22950 (PANTHER), PTHR22950:SF8 (PANTHER)	Pc12g00890	gene	212030	213926	→	Pc12g00890	-	-	-	GABA permease	528	20	0.0	77.55%
Merged-P2_niaD18_chr2-8046034-2	P2_niaD18_chr2	chr2	4956401	4956503	+	4956452	VelA_shaking1_peaks.txt|VelA_shaking2_peaks.txt	2	P2_niaD18_chr2-145	P2_niaD18_chr2-219	P2_niaD18_chr2	581	NA	NA	NA	NA	NA	Pc21g00960	gene	4945854	4954781	→	Pc21g00960	-1.11157	0.107201	0.320043	polyketide synthase	2890	20	0.0	64.15%	7	F:transferase activity; F:ACP phosphopantetheine attachment site binding involved in fatty acid biosynthetic process; F:L-aminoadipate-semialdehyde dehydrogenase activity; F:zinc ion binding; P:oxidation-reduction process; P:transport; P:acyl-carrier-protein biosynthetic process		IPR000794 (PANTHER); IPR001227 (G3DSA:3.40.366.GENE3D); IPR009081 (PROFILE); IPR010080 (TIGRFAMs); IPR011032 (SUPERFAMILY); IPR013120 (PFAM); IPR013149 (PFAM); IPR013154 (PFAM); IPR013217 (PFAM); IPR013968 (PFAM); IPR014030 (PFAM); IPR014031 (PFAM); IPR014043 (PFAM); IPR016035 (SUPERFAMILY); IPR016036 (SUPERFAMILY); IPR016038 (G3DSA:3.40.47.GENE3D); IPR016039 (SUPERFAMILY); IPR016040 (G3DSA:3.40.…	Pc21g00980	gene	4957392	4957886	←	Pc21g00980	0.0285774	-0.125074	0.140042	---NA---	110	1	9.26362e-55	100.0%
Merged-P2_niaD18_chr1-928543-2	P2_niaD18_chr1	chr1	8219672	8219773	+	8219723	VelA_shaking1_peaks.txt|VelA_shaking2_peaks.txt	2	P2_niaD18_chr1-274	P2_niaD18_chr1-308	P2_niaD18_chr1	580	NA	NA	NA	NA	NA	Pc13g04640	gene	8216699	8218829	→	Pc13g04640	-0.302405	0.0829626	0.0804416	MFS monosaccharide transporter	469	20	0.0	73.1%	3	F:substrate-specific transmembrane transporter activity; C:integral to membrane; P:transmembrane transport	-	IPR003663 (PRINTS); IPR005828 (PFAM); IPR016196 (SUPERFAMILY); PTHR11600 (PANTHER), PTHR11600:SF81 (PANTHER), PS50850 (PROFILE)	Pc13g04650	gene	8220648	8221185	←	Pc13g04650	-0.0217642	-0.128187	-0.138697	---NA---	149	1	2.38371e-76	100.0%
Merged-P2_niaD18_chr2-3778981-2	P2_niaD18_chr1	chr1	3849336	3849438	+	3849387	VelA_shaking1_peaks.txt|VelA_shaking2_peaks.txt	2	P2_niaD18_chr1-221	P2_niaD18_chr1-338	P2_niaD18_chr1	578	NA	NA	NA	NA	NA	Pc22g13120	gene	3846759	3849166	←	Pc22g13120	-0.718891	-0.280854	-0.497181	YagE family protein	688	20	0.0	73.65%	0	-		IPR003734 (PANTHER)	Pc22g13110	gene	3849828	3851954	←	Pc22g13110	0.163044	0.229564	-0.103764	---NA---	708	20	0.0	69.25%
Merged-P2_niaD18_chr1-3700538-2	P2_niaD18_chr2	chr2	2023830	2023973	+	2023902	VelA_shaking1_peaks.txt|VelA_shaking2_peaks.txt	2	P2_niaD18_chr2-99	P2_niaD18_chr2-303	P2_niaD18_chr2	578	NA	NA	NA	NA	NA	Pc20g07170	gene	2022042	2023013	→	Pc20g07170	0.850691	-0.20109	0.653671	C6 transcription factor	323	20	0.0	61.5%	4	F:sequence-specific DNA binding transcription factor activity; F:zinc ion binding; C:transcription factor complex; P:regulation of transcription, DNA-dependent	-	IPR001138 (PFAM)	Pc20g07160	gene	2024703	2025691	→	Pc20g07160	-0.0504776	0.110833	-0.128195	duf1275 domain protein	307	20	5.9356e-173	68.3%
Merged-P2_niaD18_chr2-5078243-2	P2_niaD18_chr3	chr3	2367793	2367910	+	2367852	VelA_shaking1_peaks.txt|VelA_shaking2_peaks.txt	2	P2_niaD18_chr3-160	P2_niaD18_chr3-147	P2_niaD18_chr3	576	Pc12g10070	gene	2366526	2368335	r	Pc12g10060	gene	2365057	2366036	←	Pc12g10060	0.153494	-0.0191135	-0.0475325	---NA---	475	16	0.0	55.0%	0	-		tmhmm (TMHMM)	Pc12g10080	gene	2368337	2370530	→	Pc12g10080	-1.44488	-0.594575	0.0305746	C6 finger domain protein	696	20	0.0	58.5%
Merged-P2_niaD18_chr1-9993236-2	P2_niaD18_chr2	chr2	5150269	5150372	+	5150321	VelA_shaking1_peaks.txt|VelA_shaking2_peaks.txt	2	P2_niaD18_chr2-158	P2_niaD18_chr2-207	P2_niaD18_chr2	575	NA	NA	NA	NA	NA	Pc21g01730	gene	5148310	5149952	←	Pc21g01730	0.956114	0.462794	0.487029	quinate permease	522	20	0.0	70.25%	3	F:substrate-specific transmembrane transporter activity; P:transmembrane transport; C:integral to membrane	-	IPR003663 (PRINTS); IPR005828 (PFAM); IPR016196 (SUPERFAMILY); PTHR11600 (PANTHER), PTHR11600:SF81 (PANTHER), PS50850 (PROFILE)	Pc21g01740	gene	5151362	5152832	←	Pc21g01740	0.488407	0.124374	0.266025	DnaJ domain protein (Mas5)	429	20	0.0	80.7%
Merged-P2_niaD18_chr1-6633791-2	P2_niaD18_chr2	chr2	10259444	10259565	+	10259505	VelA_shaking1_peaks.txt|VelA_shaking2_peaks.txt	2	P2_niaD18_chr2-183	P2_niaD18_chr2-175	P2_niaD18_chr2	573	NA	NA	NA	NA	NA	Pc21g23490	gene	10257819	10259140	←	Pc21g23490	-0.147166	0.0800295	0.270872	sphinganine hydroxylase	422	20	0.0	78.55%	5	F:iron ion binding; C:endoplasmic reticulum; P:fatty acid biosynthetic process; F:oxidoreductase activity; P:oxidation-reduction process	-	IPR006694 (PFAM); PTHR11863 (PANTHER), PTHR11863:SF3 (PANTHER)	Pc21g23500	gene	10260121	10260778	→	Pc21g23500	0.289124	0.185989	0.279516	TCTP family protein	185	20	1.24791e-89	70.1%
Merged-P2_niaD18_chr2-8161154-2	P2_niaD18_chr1	chr1	7355984	7356092	+	7356038	VelA_shaking1_peaks.txt|VelA_shaking2_peaks.txt	2	P2_niaD18_chr1-169	P2_niaD18_chr1-484	P2_niaD18_chr1	572	NA	NA	NA	NA	NA	Pc13g01050	gene	7353658	7354783	←	Pc13g01050	-0.622147	-0.305395	-0.227279	---NA---	353	5	6.92347e-167	66.0%	1	F:DNA binding		no IPS match	Pc13g01060	gene	7356077	7356595	→	Pc13g01060	-0.201694	0.00557499	0.169072	---NA---	172	20	5.05355e-93	79.4%
Merged-P2_niaD18_chr2-6361524-2	P2_niaD18_chr3	chr3	849786	849951	+	849869	VelA_shaking1_peaks.txt|VelA_shaking2_peaks.txt	2	P2_niaD18_chr3-157	P2_niaD18_chr3-157	P2_niaD18_chr3	572	Pc12g03730	gene	849146	850202	f	Pc12g03720	gene	847717	849003	←	Pc12g03720	-0.388566	-0.324832	-0.555193	---NA---	428	20	0.0	64.0%	0	-		IPR002575 (PFAM); IPR011009 (SUPERFAMILY)	Pc12g03740	gene	851030	852840	←	Pc12g03740	-0.0492218	-0.0110488	-0.113845	phosphotransferase enzyme family protein	563	20	0.0	66.8%
Merged-P2_niaD18_chr3-2074739-2	P2_niaD18_chr1	chr1	12636802	12636921	+	12636862	VelA_shaking1_peaks.txt|VelA_shaking2_peaks.txt	2	P2_niaD18_chr1-256	P2_niaD18_chr1-326	P2_niaD18_chr1	572	NA	NA	NA	NA	NA	Pc06g01770	gene	12634232	12635808	←	Pc06g01770	-	-	-	adenylosuccinate synthetase	423	20	0.0	87.15%	7	F:adenylosuccinate synthase activity; P:purine nucleotide biosynthetic process; F:magnesium ion binding; F:GTP binding; P:purine nucleobase metabolic process; P:alanine metabolic process; P:aspartate metabolic process	EC:6.3.4.4	IPR001114 (PANTHER); PD001188 (PRODOM), G3DSA:3.40.440.10 (GENE3D), G3DSA:3.90.170.10 (GENE3D), SSF52540 (SUPERFAMILY)	Pc06g01760	gene	12636990	12637649	→	Pc06g01760	-	-	-	duf567 domain protein	202	20	7.05965e-111	64.8%
Merged-P2_niaD18_chr2-6077985-2	P2_niaD18_chr2	chr2	1736260	1736388	+	1736324	VelA_shaking1_peaks.txt|VelA_shaking2_peaks.txt	2	P2_niaD18_chr2-186	P2_niaD18_chr2-165	P2_niaD18_chr2	571	NA	NA	NA	NA	NA	Pc20g08400	gene	1734224	1735260	←	Pc20g08400	0.110653	0.612843	0.796533	C6 transcription factor	303	20	1.29678e-157	77.45%	4	F:sequence-specific DNA binding transcription factor activity; F:zinc ion binding; P:regulation of transcription, DNA-dependent; C:transcription factor complex	-	IPR001138 (PFAM)	Pc20g08390	gene	1736827	1737920	←	Pc20g08390	0.00203583	-0.0109724	-0.679476	RAS small monomeric GTPase	258	20	1.94257e-136	76.3%
Merged-P2_niaD18_chr1-6607200-2	P2_niaD18_chr1	chr1	9570267	9570379	+	9570323	VelA_shaking1_peaks.txt|VelA_shaking2_peaks.txt	2	P2_niaD18_chr1-211	P2_niaD18_chr1-385	P2_niaD18_chr1	571	NA	NA	NA	NA	NA	Pc13g10040	gene	9568668	9569414	→	Pc13g10040	-0.279982	-0.129784	-0.0184605	clathrin-coated vesicle protein	145	20	8.21292e-47	78.0%	2	C:Golgi membrane; C:integral to membrane	-	PD097505 (PRODOM), PF10314 (PFAM)	Pc13g10050	gene	9571475	9574363	→	Pc13g10050	-0.382813	-0.0485758	0.0373244	---NA---	945	20	0.0	64.9%
Merged-P2_niaD18_chr1-8565626-2	P2_niaD18_chr4	chr4	1596697	1596821	+	1596759	VelA_shaking1_peaks.txt|VelA_shaking2_peaks.txt	2	P2_niaD18_chr4-45	P2_niaD18_chr4-86	P2_niaD18_chr4	570	NA	NA	NA	NA	NA	Pc16g06840	gene	1593316	1596113	→	Pc16g06840	0.124083	0.127546	0.0975245	beta-mannosidase	845	20	0.0	78.9%	3	P:carbohydrate metabolic process; F:hydrolase activity, hydrolyzing O-glycosyl compounds; F:cation binding	EC:3.2.1.0	IPR006102 (PFAM); IPR006104 (PFAM); IPR008979 (SUPERFAMILY); IPR013781 (G3DSA:3.20.20.GENE3D); IPR017853 (SUPERFAMILY); G3DSA:2.60.120.260 (GENE3D), PTHR10066 (PANTHER), PTHR10066:SF12 (PANTHER)	Pc16g06860	gene	1599395	1601731	←	Pc16g06860	0.00816206	0.291224	0.726239	C6 transcription factor	731	20	0.0	63.55%
Merged-P2_niaD18_chr4-2036075-2	P2_niaD18_chr4	chr4	1602212	1602330	+	1602271	VelA_shaking1_peaks.txt|VelA_shaking2_peaks.txt	2	P2_niaD18_chr4-37	P2_niaD18_chr4-107	P2_niaD18_chr4	566	NA	NA	NA	NA	NA	Pc16g06860	gene	1599395	1601731	←	Pc16g06860	0.00816206	0.291224	0.726239	C6 transcription factor	731	20	0.0	63.55%	4	F:sequence-specific DNA binding transcription factor activity; F:zinc ion binding; C:transcription factor complex; P:regulation of transcription, DNA-dependent	-	IPR001138 (PFAM); IPR007219 (PFAM); G3DSA:4.10.240.10 (GENE3D)	Pc16g06870	gene	1604371	1606778	←	Pc16g06870	0.340697	0.0738513	0.37833	homoaconitase	785	20	0.0	77.75%
Merged-P2_niaD18_chr1-2633415-2	P2_niaD18_chr1	chr1	5304840	5304960	+	5304900	VelA_shaking1_peaks.txt|VelA_shaking2_peaks.txt	2	P2_niaD18_chr1-244	P2_niaD18_chr1-344	P2_niaD18_chr1	566	NA	NA	NA	NA	NA	Pc12g15680	gene	5300576	5302617	←	Pc12g15680	-0.204302	0.50804	0.257582	C2H2 transcription factor	661	20	0.0	66.65%	2	C:intracellular; F:zinc ion binding		IPR007087 (PFAM); IPR015880 (SMART); PTHR23223 (PANTHER), PTHR23223:SF23 (PANTHER), SSF57667 (SUPERFAMILY)	Pc12g15690	gene	5305490	5306004	←	Pc12g15690	0.0363673	0.0534375	-0.0474652	---NA---	103	1	3.23939e-49	100.0%
Merged-P2_niaD18_chr2-2495460-2	P2_niaD18_chr2	chr2	9243053	9243218	+	9243136	VelA_shaking1_peaks.txt|VelA_shaking2_peaks.txt	2	P2_niaD18_chr2-159	P2_niaD18_chr2-228	P2_niaD18_chr2	563	NA	NA	NA	NA	NA	Pc21g19160	gene	9241472	9242759	←	Pc21g19160	-0.598986	-0.552681	0.106615	mitochondrial carrier protein	407	20	0.0	79.6%	4	C:mitochondrial inner membrane; C:integral to membrane; F:binding; P:transport	-	IPR001993 (PANTHER); IPR002067 (PRINTS); IPR018108 (PFAM); PTHR11896:SF34 (PANTHER)	Pc21g19170	gene	9243425	9246691	←	Pc21g19170	0.686405	0.23806	0.104519	DDT domain protein	998	20	0.0	74.25%
Merged-P2_niaD18_chr2-7517418-2	P2_niaD18_chr1	chr1	11964620	11964748	+	11964684	VelA_shaking1_peaks.txt|VelA_shaking2_peaks.txt	2	P2_niaD18_chr1-277	P2_niaD18_chr1-340	P2_niaD18_chr1	560	NA	NA	NA	NA	NA	Pc23g00250	gene	11962703	11964222	←	Pc23g00250	-0.0991657	-0.0184626	0.295924	---NA---	484	8	0.0	67.75%	0	-		no IPS match	Pc23g00240	gene	11965657	11968739	←	Pc23g00240	-0.144042	0.147295	0.127665	---NA---	1013	20	0.0	81.65%
Merged-P2_niaD18_chr2-843973-2	P2_niaD18_chr1	chr1	9535540	9535672	+	9535606	VelA_shaking1_peaks.txt|VelA_shaking2_peaks.txt	2	P2_niaD18_chr1-368	P2_niaD18_chr1-275	P2_niaD18_chr1	560	NA	NA	NA	NA	NA	Pc13g09900	gene	9531752	9533779	←	Pc13g09900	0.472989	-0.00386463	0.126942	efflux pump antibiotic resistance protein	603	20	0.0	73.8%	5	P:transport; P:growth or development of symbiont on or near host; C:membrane; P:response to cAMP; F:transporter activity	-	IPR011701 (PFAM); IPR016196 (SUPERFAMILY); PTHR10074 (PANTHER), PTHR10074:SF57 (PANTHER), PS50850 (PROFILE)	Pc13g09910	gene	9535889	9536387	→	Pc13g09910	-0.574769	-0.0232506	-0.809931	LEA (late embryogenesis abundant) domain protein	138	17	4.9353e-39	7.12941e+13
Merged-P2_niaD18_chr1-8875049-2	P2_niaD18_chr3	chr3	1378248	1378361	+	1378305	VelA_shaking1_peaks.txt|VelA_shaking2_peaks.txt	2	P2_niaD18_chr3-178	P2_niaD18_chr3-146	P2_niaD18_chr3	560	Pc12g05860	gene	1378261	1380714	f	Pc12g05850	gene	1375443	1377590	←	Pc12g05850	0.367339	0.257406	0.463701	mitochondrial carrier protein	692	20	0.0	86.25%	5	C:mitochondrial inner membrane; P:transport; F:calcium ion binding; C:integral to membrane; F:transporter activity	-	IPR001993 (PANTHER); IPR002048 (SMART); IPR002067 (PRINTS); IPR002113 (PRINTS); IPR011992 (G3DSA:1.10.238.GENE3D); IPR018108 (PFAM); IPR018248 (PFAM); IPR018249 (PROFILE); PD000012 (PRODOM), PTHR11896:SF74 (PANTHER), SSF47473 (SUPERFAMILY)	Pc12g05870	gene	1381117	1381500	→	Pc12g05870	-0.388726	-0.0583754	-0.197257	---NA---	127	16	5.50863e-44	728.75
Merged-P2_niaD18_chr1-6183521-2	P2_niaD18_chr1	chr1	1503517	1503618	+	1503568	VelA_shaking1_peaks.txt|VelA_shaking2_peaks.txt	2	P2_niaD18_chr1-204	P2_niaD18_chr1-427	P2_niaD18_chr1	558	NA	NA	NA	NA	NA	Pc22g23030	gene	1502702	1503328	→	Pc22g23030	1.32123	0.359843	0.440526	copper transporter family protein	190	20	2.72132e-89	76.6%	3	C:integral to membrane; P:copper ion transport; F:copper ion transmembrane transporter activity	-	IPR007274 (PANTHER)	Pc22g23020	gene	1504142	1504869	→	Pc22g23020	2.18543	0.910006	1.44969	GPI anchored protein	222	20	7.26975e-101	71.5%
Merged-P2_niaD18_chr1-36928-2	P2_niaD18_chr2	chr2	9818341	9818462	+	9818402	VelA_shaking1_peaks.txt|VelA_shaking2_peaks.txt	2	P2_niaD18_chr2-168	P2_niaD18_chr2-214	P2_niaD18_chr2	557	Pc21g21600	gene	9818320	9818673	f	Pc21g21590	gene	9815471	9817236	←	Pc21g21590	-0.105501	-0.509454	-0.891345	high affinity glucose transporter rgt2	514	20	0.0	74.3%	3	F:substrate-specific transmembrane transporter activity; P:transmembrane transport; C:integral to membrane	-	IPR003663 (PRINTS); IPR005828 (PFAM); IPR016196 (SUPERFAMILY); PTHR11600 (PANTHER), PTHR11600:SF115 (PANTHER), PS50850 (PROFILE)	Pc16g15470	gene	9819469	9820414	←	Pc16g15470	-	-	-	potassium/sodium efflux P-type ATPase	293	20	7.90611e-166	89.3%
Merged-P2_niaD18_chr4-2352727-2	P2_niaD18_chr1	chr1	13266163	13266304	+	13266234	VelA_shaking1_peaks.txt|VelA_shaking2_peaks.txt	2	P2_niaD18_chr1-360	P2_niaD18_chr1-280	P2_niaD18_chr1	557	NA	NA	NA	NA	NA	Pc15g01460	gene	13251643	13252549	←	Pc15g01460	-	-	-	---NA---	268	3	5.04415e-132	7.13333e+13	0	-		G3DSA:1.10.1170.10 (GENE3D), SSF57924 (SUPERFAMILY)	Pc15g01300	gene	13267838	13269190	←	Pc15g01300	-0.895072	-0.134687	-0.735647	copper fist DNA binding domain protein	407	20	0.0	56.15%
Merged-P2_niaD18_chr1-6280817-2	P2_niaD18_chr3	chr3	4354081	4354182	+	4354132	VelA_shaking1_peaks.txt|VelA_shaking2_peaks.txt	2	P2_niaD18_chr3-127	P2_niaD18_chr3-213	P2_niaD18_chr3	554	NA	NA	NA	NA	NA	Pc22g04450	gene	4351797	4352906	→	Pc22g04450	0.240703	0.0660561	-0.00256303	---NA---	369	20	0.0	58.25%	1	P:growth or development of symbiont on or near host	-	no IPS match	Pc22g04440	gene	4354738	4356973	←	Pc22g04440	0.235151	0.36751	0.102421	stress response regulator	626	20	0.0	78.95%
Merged-P2_niaD18_chr3-3169816-2	P2_niaD18_chr2	chr2	4567894	4568002	+	4567948	VelA_shaking1_peaks.txt|VelA_shaking2_peaks.txt	2	P2_niaD18_chr2-128	P2_niaD18_chr2-287	P2_niaD18_chr2	554	NA	NA	NA	NA	NA	Pc19g00380	gene	4565769	4566296	→	Pc19g00380	-0.0640452	0.111091	-0.0577765	zinc-binding oxidoreductase	230	20	8.97507e-129	60.3%	2	F:zinc ion binding; F:oxidoreductase activity		IPR002085 (PANTHER); IPR011032 (SUPERFAMILY); G3DSA:3.90.180.10 (GENE3D), PTHR11695:SF34 (PANTHER)	Pc19g00370	gene	4568279	4568789	→	Pc19g00370	0.458477	0.525749	0.343439	---NA---	124	6	3.42879e-51	7.66667e+13
Merged-P2_niaD18_chr1-5976314-2	P2_niaD18_chr1	chr1	6781953	6782065	+	6782009	VelA_shaking1_peaks.txt|VelA_shaking2_peaks.txt	2	P2_niaD18_chr1-266	P2_niaD18_chr1-348	P2_niaD18_chr1	554	NA	NA	NA	NA	NA	Pc18g05380	gene	6780884	6781367	→	Pc18g05380	0.304912	-0.0757095	-0.00735672	mitochondrial chaperone	95	20	4.47315e-43	75.2%	4	C:membrane; C:mitochondrion; P:protein transport; F:heat shock protein binding	-	IPR001623 (PFAM); PTHR12763 (PANTHER), PTHR12763:SF5 (PANTHER)	Pc18g05390	gene	6782394	6785336	→	Pc18g05390	-0.160996	-0.0128586	0.0871983	fungal specific transcription factor domain protein	871	20	0.0	81.5%
Merged-P2_niaD18_chr1-7534770-2	P2_niaD18_chr1	chr1	8802325	8802447	+	8802386	VelA_shaking1_peaks.txt|VelA_shaking2_peaks.txt	2	P2_niaD18_chr1-312	P2_niaD18_chr1-307	P2_niaD18_chr1	554	NA	NA	NA	NA	NA	Pc13g06930	gene	8801541	8801981	←	Pc13g06930	-0.982013	-0.354563	-0.0121498	surface protein 1	146	17	2.25213e-63	6.74118e+13	1	P:growth or development of symbiont on or near host	-	SignalP (SIGNALP)	Pc13g06950	gene	8804181	8805101	←	Pc13g06950	0.491825	-0.468783	0.149794	oxidoreductase domain containing protein	306	20	3.85255e-175	61.9%
Merged-P2_niaD18_chr1-5690233-2	P2_niaD18_chr1	chr1	11594597	11594703	+	11594650	VelA_shaking1_peaks.txt|VelA_shaking2_peaks.txt	2	P2_niaD18_chr1-162	P2_niaD18_chr1-573	P2_niaD18_chr1	553	NA	NA	NA	NA	NA	Pc16g07960	gene	11549423	11551505	←	Pc16g07960	0.116176	-0.435472	-1.72278	---NA---	623	7	0.0	65.0%	0	-		no IPS match	Pc19g00390	gene	11604998	11605240	→	Pc19g00390	0.65118	0.797523	0.543839	---NA---	131	19	5.63278e-56	8.00526e+13
Merged-P2_niaD18_chr3-241767-2	P2_niaD18_chr1	chr1	7836719	7836828	+	7836774	VelA_shaking1_peaks.txt|VelA_shaking2_peaks.txt	2	P2_niaD18_chr1-292	P2_niaD18_chr1-331	P2_niaD18_chr1	553	NA	NA	NA	NA	NA	Pc13g03170	gene	7832322	7833281	←	Pc13g03170	0.881224	0.537889	0.198423	MYB family conidiophore development protein FlbD	319	20	9.90384e-164	67.75%	2	F:DNA binding; P:regulation of transcription, DNA-dependent		IPR001005 (SMART); IPR009057 (SUPERFAMILY); IPR012287 (G3DSA:1.10.10.GENE3D); IPR014778 (PFAM); IPR015495 (PANTHER); IPR017930 (PROFILE); PTHR10641:SF36 (PANTHER)	Pc13g03180	gene	7840337	7845369	←	Pc13g03180	0.355411	0.47166	0.00996309	UDP-N-acetylglucosaminyltransferase	1515	20	0.0	74.45%
Merged-P2_niaD18_chr4-2064577-2	P2_niaD18_chr4	chr4	2064524	2064630	+	2064577	VelA_shaking1_peaks.txt|VelA_shaking2_peaks.txt	2	P2_niaD18_chr4-58	P2_niaD18_chr4-78	P2_niaD18_chr4	551	NA	NA	NA	NA	NA	Pc13g12030	gene	2062970	2064262	←	Pc13g12030	0.759147	0.201717	0.0983456	oxidoreductase FAD NAD-binding domain protein	430	20	0.0	74.3%	8	P:oxygen transport; F:oxidoreductase activity; F:oxygen transporter activity; F:electron carrier activity; F:iron ion binding; F:heme binding; F:oxygen binding; P:electron transport	-	IPR000971 (PFAM); IPR001221 (PRINTS); IPR001433 (PFAM); IPR008333 (PFAM); IPR009050 (SUPERFAMILY); IPR012292 (G3DSA:1.10.490.GENE3D); IPR017927 (PROFILE); IPR017938 (SUPERFAMILY); G3DSA:2.40.30.10 (GENE3D), G3DSA:3.40.50.80 (GENE3D), PTHR22924 (PANTHER), SSF52343 (SUPERFAMILY)	Pc13g12040	gene	2065931	2067251	→	Pc13g12040	-0.348564	-0.155625	-0.46554	---NA---	402	2	0.0	72.5%
Merged-P2_niaD18_chr4-2581043-2	P2_niaD18_chr2	chr2	6571529	6571652	+	6571591	VelA_shaking1_peaks.txt|VelA_shaking2_peaks.txt	2	P2_niaD18_chr2-190	P2_niaD18_chr2-193	P2_niaD18_chr2	550	NA	NA	NA	NA	NA	Pc21g07860	gene	6569456	6571335	←	Pc21g07860	0.338765	0.198473	0.0954222	CoA-transferase family III	568	20	0.0	80.85%	2	F:catalytic activity; P:metabolic process	-	IPR003673 (G3DSA:3.40.50.GENE3D)	Pc21g07870	gene	6572219	6574461	→	Pc21g07870	0.306442	-0.0112687	0.460844	ABC transporter	729	20	0.0	65.55%
Merged-P2_niaD18_chr1-7017280-2	P2_niaD18_chr2	chr2	7840474	7840594	+	7840534	VelA_shaking1_peaks.txt|VelA_shaking2_peaks.txt	2	P2_niaD18_chr2-165	P2_niaD18_chr2-232	P2_niaD18_chr2	549	NA	NA	NA	NA	NA	Pc21g13150	gene	7838498	7840141	←	Pc21g13150	-0.563669	-0.361088	-0.917464	---NA---	547	20	0.0	68.85%	3	C:integral to membrane; P:transport; F:transporter activity		no IPS match	Pc21g13160	gene	7840774	7841742	→	Pc21g13160	-0.900569	-0.790157	-1.07317	phosphotransferase enzyme family protein	304	20	2.47439e-165	58.2%
Merged-P2_niaD18_chr1-1254120-2	P2_niaD18_chr1	chr1	975965	976077	+	976021	VelA_shaking1_peaks.txt|VelA_shaking2_peaks.txt	2	P2_niaD18_chr1-334	P2_niaD18_chr1-295	P2_niaD18_chr1	548	NA	NA	NA	NA	NA	Pc22g25290	gene	973865	975422	←	Pc22g25290	-0.508448	-0.0777303	0.33698	ribosomal protein carboxylic ester hydrolase	426	20	0.0	76.9%	1	F:carboxylesterase activity	EC:3.1.1.0; EC:3.1.1.1	IPR016812 (PIR); G3DSA:3.40.50.1820 (GENE3D), PTHR14189 (PANTHER), SSF53474 (SUPERFAMILY)	Pc22g25280	gene	978105	978713	←	Pc22g25280	-0.207937	-0.084477	-0.264415	---NA---	104	1	1.98891e-50	100.0%
Merged-P2_niaD18_chr2-7640558-2	P2_niaD18_chr1	chr1	3700482	3700594	+	3700538	VelA_shaking1_peaks.txt|VelA_shaking2_peaks.txt	2	P2_niaD18_chr1-243	P2_niaD18_chr1-381	P2_niaD18_chr1	547	NA	NA	NA	NA	NA	Pc22g13730	gene	3696151	3696981	←	Pc22g13730	0.243728	0.155225	0.0911532	acyl-protein thioesterase	276	20	5.7399e-145	58.45%	1	F:hydrolase activity		IPR003140 (PFAM); G3DSA:3.40.50.1820 (GENE3D), PTHR10655 (PANTHER), SSF53474 (SUPERFAMILY)	Pc22g13700	gene	3701145	3701559	→	Pc22g13700	0.0761184	-0.0896345	-0.17606	---NA---	105	1	8.98703e-51	100.0%
Merged-P2_niaD18_chr2-6556556-2	P2_niaD18_chr1	chr1	11132079	11132180	+	11132130	VelA_shaking1_peaks.txt|VelA_shaking2_peaks.txt	2	P2_niaD18_chr1-246	P2_niaD18_chr1-378	P2_niaD18_chr1	546	Pc16g09750	gene	11129928	11133195	r	Pc16g09760	gene	11127580	11128440	→	Pc16g09760	-1.0988	-0.371915	-0.214044	---NA---	194	1	3.08151e-106	100.0%	0	-		no IPS match	Pc16g09740	gene	11133674	11134672	→	Pc16g09740	0.177861	0.640718	0.174972	C6 transcription factor	332	20	0.0	62.8%
Merged-P2_niaD18_chr1-3369927-2	P2_niaD18_chr1	chr1	7261938	7262049	+	7261994	VelA_shaking1_peaks.txt|VelA_shaking2_peaks.txt	2	P2_niaD18_chr1-255	P2_niaD18_chr1-384	P2_niaD18_chr1	546	NA	NA	NA	NA	NA	Pc13g00620	gene	7257288	7261560	←	Pc13g00620	-0.134296	-0.226536	-0.44427	TPR domain protein	1286	20	0.0	71.75%	5	F:microtubule motor activity; C:kinesin complex; F:binding; C:microtubule; P:microtubule-based process		IPR001440 (PFAM); IPR002151 (PRINTS); IPR011990 (G3DSA:1.25.40.GENE3D); IPR013026 (SMART); PTHR19959 (PANTHER), PTHR19959:SF16 (PANTHER), SSF48452 (SUPERFAMILY), SSF52540 (SUPERFAMILY), SSF81901 (SUPERFAMILY)	Pc13g00660	gene	7269121	7270982	→	Pc13g00660	-0.839586	-0.410919	-0.541957	---NA---	503	20	0.0	67.2%
Merged-P2_niaD18_chr1-9535606-2	P2_niaD18_chr4	chr4	2147261	2147371	+	2147316	VelA_shaking1_peaks.txt|VelA_shaking2_peaks.txt	2	P2_niaD18_chr4-59	P2_niaD18_chr4-80	P2_niaD18_chr4	545	Pc13g12340	gene	2145728	2147802	r	Pc13g12330	gene	2142383	2145674	→	Pc13g12330	0.140539	0.22958	0.211316	regulator of nonsense transcripts	1079	20	0.0	91.95%	3	F:nucleoside-triphosphatase activity; F:ATP binding; F:DNA binding	EC:3.6.1.15	IPR003593 (SMART); IPR006935 (PFAM); IPR014001 (SMART); PTHR10887 (PANTHER), PTHR10887:SF26 (PANTHER), PF09416 (PFAM), SSF52540 (SUPERFAMILY)	Pc13g12350	gene	2149332	2150266	→	Pc13g12350	-0.22282	-0.0842114	0.274147	C2H2 transcription factor	291	20	1.96435e-148	67.9%
Merged-P2_niaD18_chr4-873071-2	P2_niaD18_chr1	chr1	7027285	7027401	+	7027343	VelA_shaking1_peaks.txt|VelA_shaking2_peaks.txt	2	P2_niaD18_chr1-247	P2_niaD18_chr1-389	P2_niaD18_chr1	544	Pc18g06420	gene	7027264	7028252	r	Pc18g06410	gene	7025608	7027144	→	Pc18g06410	-0.247163	0.0600446	0.152412	LSM domain protein	366	20	0.0	70.45%	3	P:mRNA metabolic process; C:ribonucleoprotein complex; F:molecular_function		IPR001163 (PFAM); IPR010920 (SUPERFAMILY); G3DSA:2.30.30.100 (GENE3D), PTHR21617 (PANTHER)	Pc18g06430	gene	7028307	7029983	→	Pc18g06430	-0.0672815	0.132461	-0.0277747	serine threonine protein	541	20	0.0	85.7%
Merged-P2_niaD18_chr3-3285754-2	P2_niaD18_chr1	chr1	12056448	12056556	+	12056502	VelA_shaking1_peaks.txt|VelA_shaking2_peaks.txt	2	P2_niaD18_chr1-227	P2_niaD18_chr1-371	P2_niaD18_chr1	543	NA	NA	NA	NA	NA	Pc04g00100	gene	12051511	12052971	←	Pc04g00100	-	-	-	RNA exonuclease	466	20	0.0	59.2%	4	F:exonuclease activity; C:intracellular; F:nucleic acid binding; F:zinc ion binding		IPR006055 (SMART); IPR012337 (SUPERFAMILY); IPR013520 (PFAM); IPR015880 (SMART); PTHR12801 (PANTHER)	Pc04g00070	gene	12057180	12057976	→	Pc04g00070	-	-	-	---NA---	205	2	1.11828e-102	96.5%
Merged-P2_niaD18_chr1-134584-2	P2_niaD18_chr1	chr1	2826087	2826203	+	2826145	VelA_shaking1_peaks.txt|VelA_shaking2_peaks.txt	2	P2_niaD18_chr1-281	P2_niaD18_chr1-361	P2_niaD18_chr1	542	NA	NA	NA	NA	NA	Pc22g17430	gene	2823254	2824833	→	Pc22g17430	-1.87871	-0.808707	-0.128263	---NA---	461	2	0.0	71.5%	0	-		IPR003609 (PROFILE)	Pc22g17420	gene	2826482	2827882	→	Pc22g17420	0.0367494	-0.730843	-1.3455	---NA---	429	20	0.0	54.8%
Merged-P2_niaD18_chr1-984513-2	P2_niaD18_chr3	chr3	4876441	4876562	+	4876502	VelA_shaking1_peaks.txt|VelA_shaking2_peaks.txt	2	P2_niaD18_chr3-207	P2_niaD18_chr3-142	P2_niaD18_chr3	541	Pc22g02260	gene	4876443	4877763	f	Pc22g02270	gene	4874898	4875615	←	Pc22g02270	-0.0784151	-0.0604356	-0.34366	magnesium dependent phosphatase	213	20	3.73164e-118	82.8%	0	-		IPR010033 (TIGRFAMs); IPR010036 (TIGRFAMs); SSF56784 (SUPERFAMILY)	Pc22g02250	gene	4880992	4881774	←	Pc22g02250	-0.239127	-0.364623	0.12124	---NA---	234	3	6.2761e-119	6.96667e+13
Merged-P2_niaD18_chr1-8219722-2	P2_niaD18_chr2	chr2	2351542	2351739	+	2351641	VelA_shaking1_peaks.txt|VelA_shaking2_peaks.txt	2	P2_niaD18_chr2-131	P2_niaD18_chr2-306	P2_niaD18_chr2	540	Pc20g05760	gene	2351641	2352186	r	Pc20g05770	gene	2350318	2351096	←	Pc20g05770	0.412201	0.26063	0.0839867	GAF domain nucleotide-binding protein	205	20	8.07527e-103	73.45%	2	C:intracellular part; P:mycelium development	-	IPR003018 (PFAM); G3DSA:3.30.450.40 (GENE3D), PTHR21021 (PANTHER), PTHR21021:SF15 (PANTHER), SSF55781 (SUPERFAMILY)	Pc20g05750	gene	2354055	2354898	→	Pc20g05750	1.44944	-0.096918	-1.847	3-ketoacyl-(acyl-carrier-protein) reductase	261	20	5.59121e-140	67.55%
Merged-P2_niaD18_chr1-1826092-2	P2_niaD18_chr3	chr3	2816495	2816669	+	2816582	VelA_shaking1_peaks.txt|VelA_shaking2_peaks.txt	2	P2_niaD18_chr3-156	P2_niaD18_chr3-184	P2_niaD18_chr3	540	NA	NA	NA	NA	NA	Pc12g11760	gene	2812293	2815611	←	Pc12g11760	-0.110352	0.222319	-0.35947	KH domain protein	1004	20	0.0	86.4%	1	F:RNA binding	-	IPR004087 (SMART); IPR004088 (PROFILE); IPR018111 (PFAM); G3DSA:3.30.1370.10 (GENE3D), PTHR10627 (PANTHER), PTHR10627:SF6 (PANTHER), SSF54791 (SUPERFAMILY)	Pc12g11770	gene	2817377	2818480	←	Pc12g11770	-0.0552191	-0.158281	0.197849	---NA---	367	20	0.0	53.5%
Merged-P2_niaD18_chr4-2664768-2	P2_niaD18_chr2	chr2	829728	829849	+	829789	VelA_shaking1_peaks.txt|VelA_shaking2_peaks.txt	2	P2_niaD18_chr2-164	P2_niaD18_chr2-249	P2_niaD18_chr2	538	NA	NA	NA	NA	NA	Pc20g12260	gene	824652	829322	←	Pc20g12260	0.337912	0.725688	1.0974	ABC drug exporter AtrF	1556	20	0.0	85.15%	4	F:ATPase activity, coupled to transmembrane movement of substances; P:transport; F:ATP binding; C:integral to membrane	-	IPR003439 (PFAM); IPR003593 (SMART); IPR010929 (PFAM); IPR013525 (PFAM); PD000006 (PRODOM), G3DSA:3.40.50.300 (GENE3D), PTHR19241 (PANTHER), PTHR19241:SF14 (PANTHER), SSF52540 (SUPERFAMILY)	Pc20g12250	gene	831216	832292	←	Pc20g12250	0.304856	0.21547	0.188212	phosphatidyl synthase	291	20	5.19004e-164	83.7%
Merged-P2_niaD18_chr3-1849741-2	P2_niaD18_chr1	chr1	5103054	5103195	+	5103125	VelA_shaking1_peaks.txt|VelA_shaking2_peaks.txt	2	P2_niaD18_chr1-346	P2_niaD18_chr1-317	P2_niaD18_chr1	538	NA	NA	NA	NA	NA	Pc12g14890	gene	5100765	5102668	←	Pc12g14890	0.325836	0.829583	3.38324	MFS multidrug transporter	599	20	0.0	79.1%	4	P:transport; P:response to chemical stimulus; C:integral to membrane; F:transporter activity	-	IPR011701 (PFAM); IPR016196 (SUPERFAMILY); PTHR10074 (PANTHER), PTHR10074:SF23 (PANTHER), PS50850 (PROFILE)	Pc12g14900	gene	5104033	5105719	→	Pc12g14900	-0.201656	0.133185	0.508781	C6 finger domain protein	544	20	0.0	67.35%
Merged-P2_niaD18_chr1-1393547-2	P2_niaD18_chr1	chr1	3083138	3083256	+	3083197	VelA_shaking1_peaks.txt|VelA_shaking2_peaks.txt	2	P2_niaD18_chr1-533	P2_niaD18_chr1-240	P2_niaD18_chr1	536	Pc22g16330	gene	3083018	3083765	r	Pc22g16340	gene	3080074	3082512	→	Pc22g16340	-0.000555396	-0.0271729	-0.256629	response regulator protein	773	20	0.0	69.4%	3	P:phosphorelay signal transduction system; F:phosphorelay response regulator activity; P:regulation of transcription, DNA-dependent	-	IPR001789 (PFAM); IPR011006 (SUPERFAMILY); PD000039 (PRODOM), G3DSA:3.40.50.2300 (GENE3D), PTHR23283 (PANTHER), PTHR23283:SF49 (PANTHER)	Pc22g16320	gene	3084278	3085127	→	Pc22g16320	-0.214014	-0.265819	0.0816195	---NA---	199	1	1.15907e-97	100.0%
Merged-P2_niaD18_chr1-6782009-2	P2_niaD18_chr4	chr4	2114731	2114872	+	2114802	VelA_shaking1_peaks.txt|VelA_shaking2_peaks.txt	2	P2_niaD18_chr4-57	P2_niaD18_chr4-87	P2_niaD18_chr4	535	NA	NA	NA	NA	NA	Pc13g12210	gene	2113343	2114260	←	Pc13g12210	0.297334	0.59281	-0.347767	cell division control protein cdc14	286	20	1.00262e-140	79.85%	1	P:cell division	-	IPR012535 (PFAM)	Pc13g12220	gene	2115055	2116237	→	Pc13g12220	-0.288618	-0.180267	-0.731239	geranylgeranyl diphosphate synthase	369	20	0.0	85.75%
Merged-P2_niaD18_chr3-4943936-2	P2_niaD18_chr3	chr3	2480427	2480583	+	2480505	VelA_shaking1_peaks.txt|VelA_shaking2_peaks.txt	2	P2_niaD18_chr3-131	P2_niaD18_chr3-239	P2_niaD18_chr3	534	NA	NA	NA	NA	NA	Pc12g10510	gene	2478703	2479089	←	Pc12g10510	0.0509075	0.203831	-0.0311957	small nuclear ribonucleoprotein	123	20	1.12793e-43	94.8%	2	C:ribonucleoprotein complex; P:mRNA metabolic process	-	IPR001163 (PFAM); IPR006649 (SMART); IPR010920 (SUPERFAMILY); G3DSA:2.30.30.100 (GENE3D), PTHR23338 (PANTHER), PTHR23338:SF18 (PANTHER)	Pc12g10520	gene	2481805	2483268	→	Pc12g10520	0.367852	0.423897	1.08139	---NA---	385	20	0.0	77.4%
Merged-P2_niaD18_chr2-6279596-2	P2_niaD18_chr3	chr3	5387076	5387198	+	5387137	VelA_shaking1_peaks.txt|VelA_shaking2_peaks.txt	2	P2_niaD18_chr3-148	P2_niaD18_chr3-199	P2_niaD18_chr3	533	NA	NA	NA	NA	NA	Pc22g00090	gene	5379836	5382642	→	Pc22g00090	-0.397841	0.171614	0.248144	large subunit of-dimethylformamidase	867	20	0.0	50.3%	0	-		no IPS match	Pc22g00060	gene	5387420	5388833	→	Pc22g00060	-0.717639	-0.280786	0.539417	sarcosine oxidase	438	20	0.0	68.2%
Merged-P2_niaD18_chr2-3314591-2	P2_niaD18_chr1	chr1	80952	81061	+	81007	VelA_shaking1_peaks.txt|VelA_shaking2_peaks.txt	2	P2_niaD18_chr1-231	P2_niaD18_chr1-423	P2_niaD18_chr1	533	NA	NA	NA	NA	NA	Pc14g00330	gene	78550	80329	←	Pc14g00330	0.335336	1.44855	0.286857	serine peptidase	557	20	0.0	66.85%	2	P:proteolysis; F:serine-type peptidase activity		IPR008758 (PANTHER)	Pc14g00340	gene	82255	83215	→	Pc14g00340	-0.0255696	-0.0377154	0.124523	short- chain dehydrogenase reductase	267	20	7.77329e-140	69.55%
Merged-P2_niaD18_chr1-9281277-2	P2_niaD18_chr1	chr1	7045551	7045670	+	7045611	VelA_shaking1_peaks.txt|VelA_shaking2_peaks.txt	2	P2_niaD18_chr1-278	P2_niaD18_chr1-387	P2_niaD18_chr1	532	Pc18g06490	gene	7045435	7045790	r	Pc18g06480	gene	7043525	7044303	→	Pc18g06480	0.386503	0.14082	-0.560737	---NA---	359	3	1.34271e-134	7.33333e+13	0	-		tmhmm (TMHMM)	Pc18g06500	gene	7046338	7046895	→	Pc18g06500	0.757661	0.644612	0.571467	---NA---	151	3	7.65476e-80	8.73333e+13
Merged-P2_niaD18_chr1-1263290-2	P2_niaD18_chr1	chr1	8190649	8190774	+	8190712	VelA_shaking1_peaks.txt|VelA_shaking2_peaks.txt	2	P2_niaD18_chr1-326	P2_niaD18_chr1-339	P2_niaD18_chr1	532	Pc13g04510	gene	8189945	8192098	f	Pc13g04500	gene	8185462	8187756	←	Pc13g04500	-0.291379	0.115655	-0.575588	---NA---	731	20	0.0	76.25%	1	F:lipid binding		IPR017943 (SUPERFAMILY)	Pc13g04520	gene	8192973	8194685	→	Pc13g04520	0.0274362	-0.216156	0.10396	FMN binding oxidoreductase	416	20	0.0	73.7%
Merged-P2_niaD18_chr1-11965304-2	P2_niaD18_chr1	chr1	4187794	4187900	+	4187847	VelA_shaking1_peaks.txt|VelA_shaking2_peaks.txt	2	P2_niaD18_chr1-336	P2_niaD18_chr1-334	P2_niaD18_chr1	530	NA	NA	NA	NA	NA	Pc22g11630	gene	4184417	4187510	←	Pc22g11630	0.0101841	0.076642	0.0223349	armadillo repeat protein	994	20	0.0	73.15%	1	F:binding	-	IPR000225 (PFAM); IPR011989 (G3DSA:1.25.10.GENE3D); IPR016024 (SUPERFAMILY); PTHR15651 (PANTHER), PTHR15651:SF1 (PANTHER)	Pc22g11620	gene	4188888	4190024	→	Pc22g11620	-0.416709	-0.0711854	-0.371952	cyclin-dependent protein kinase regulator pho80	378	20	1.90177e-163	86.45%
Merged-P2_niaD18_chr3-4694062-2	P2_niaD18_chr2	chr2	6077910	6078061	+	6077986	VelA_shaking1_peaks.txt|VelA_shaking2_peaks.txt	2	P2_niaD18_chr2-255	P2_niaD18_chr2-171	P2_niaD18_chr2	529	NA	NA	NA	NA	NA	Pc21g05750	gene	6076969	6077757	←	Pc21g05750	-0.451353	-0.260752	0.712187	nitroreductase family protein	217	20	1.36693e-118	79.35%	1	F:oxidoreductase activity	-	IPR000415 (PFAM); G3DSA:3.40.109.10 (GENE3D)	Pc21g05760	gene	6078354	6081091	←	Pc21g05760	-0.138074	-0.343155	-0.0756533	integral membrane protein	771	20	0.0	66.5%
Merged-P2_niaD18_chr1-8794447-2	P2_niaD18_chr2	chr2	2901105	2901227	+	2901166	VelA_shaking1_peaks.txt|VelA_shaking2_peaks.txt	2	P2_niaD18_chr2-324	P2_niaD18_chr2-149	P2_niaD18_chr2	529	NA	NA	NA	NA	NA	Pc20g03300	gene	2899512	2900694	→	Pc20g03300	-0.135824	0.0205232	-0.270776	---NA---	193	1	2.14388e-96	100.0%	0	-		no IPS match	Pc20g03290	gene	2901377	2902307	→	Pc20g03290	-0.550779	0.192682	-0.0447115	transcription factor ThiJ/PfpI	235	20	3.13593e-127	77.35%
Merged-P2_niaD18_chr1-12849161-2	P2_niaD18_chr3	chr3	3065621	3065750	+	3065686	VelA_shaking1_peaks.txt|VelA_shaking2_peaks.txt	2	P2_niaD18_chr3-139	P2_niaD18_chr3-219	P2_niaD18_chr3	529	Pc12g12750	gene	3065393	3066137	f	Pc12g12740	gene	3064036	3065078	←	Pc12g12740	0.446289	0.309208	0.755234	NADH-cytochrome b5 reductase	304	20	2.24249e-159	88.2%	8	F:cytochrome-b5 reductase activity, acting on NAD(P)H; C:endoplasmic reticulum membrane; F:electron carrier activity; P:oxidation-reduction process; C:integral to membrane; C:mitochondrial outer membrane; P:amino sugar metabolic process; P:electron transport	EC:1.6.2.2	IPR001433 (PFAM); IPR001709 (PRINTS); IPR001834 (PRINTS); IPR008333 (PFAM); IPR017927 (PROFILE); IPR017938 (SUPERFAMILY); G3DSA:2.40.30.10 (GENE3D), G3DSA:3.40.50.80 (GENE3D), PTHR19370 (PANTHER), PTHR19370:SF3 (PANTHER), SSF52343 (SUPERFAMILY)	Pc12g12760	gene	3066345	3067751	←	Pc12g12760	-0.099028	-0.0554341	0	---NA---	382	20	0.0	62.7%
Merged-P2_niaD18_chr1-5256414-2	P2_niaD18_chr1	chr1	1642184	1642291	+	1642238	VelA_shaking1_peaks.txt|VelA_shaking2_peaks.txt	2	P2_niaD18_chr1-275	P2_niaD18_chr1-406	P2_niaD18_chr1	528	Pc22g22410	gene	1641000	1642331	r	Pc22g22420	gene	1637580	1639477	←	Pc22g22420	1.29368	1.46271	2.43676	MFS transporter	505	20	0.0	83.45%	3	P:transport; C:integral to membrane; F:transporter activity	-	IPR011701 (PFAM); IPR016196 (SUPERFAMILY); PTHR11662 (PANTHER), PTHR11662:SF3 (PANTHER), PS50850 (PROFILE)	Pc22g22400	gene	1642954	1645547	→	Pc22g22400	-0.212564	0.274724	0.798361	C6 finger domain protein	806	20	0.0	58.05%
Merged-P2_niaD18_chr1-7828769-2	P2_niaD18_chr1	chr1	11720412	11720516	+	11720464	VelA_shaking1_peaks.txt|VelA_shaking2_peaks.txt	2	P2_niaD18_chr1-271	P2_niaD18_chr1-390	P2_niaD18_chr1	528	NA	NA	NA	NA	NA	Pc09g00080	gene	11717452	11718768	←	Pc09g00080	-	-	-	---NA---	357	20	0.0	48.5%	0	-		no IPS match	Pc09g00090	gene	11720983	11721489	→	Pc09g00090	-	-	-	---NA---	128	1	1.62598e-66	100.0%
Merged-P2_niaD18_chr2-8684086-2	P2_niaD18_chr2	chr2	7388684	7388787	+	7388736	VelA_shaking1_peaks.txt|VelA_shaking2_peaks.txt	2	P2_niaD18_chr2-202	P2_niaD18_chr2-222	P2_niaD18_chr2	527	NA	NA	NA	NA	NA	Pc21g11210	gene	7386702	7388282	←	Pc21g11210	0.55174	0.538769	0.706123	---NA---	526	20	0.0	67.6%	0	-		no IPS match	Pc21g11220	gene	7389354	7391825	→	Pc21g11220	-0.131311	0.226378	0.258783	C2H2 zinc finger protein	804	20	0.0	68.1%
Merged-P2_niaD18_chr1-6352969-2	P2_niaD18_chr2	chr2	940153	940272	+	940213	VelA_shaking1_peaks.txt|VelA_shaking2_peaks.txt	2	P2_niaD18_chr2-244	P2_niaD18_chr2-186	P2_niaD18_chr2	527	NA	NA	NA	NA	NA	Pc20g11800	gene	937480	938933	←	Pc20g11800	0.0319761	0.0223215	0.00614592	---NA---	466	20	0.0	69.3%	3	F:molecular_function; P:biological_process; C:cellular_component		no IPS match	Pc20g11790	gene	940963	941658	→	Pc20g11790	0.523147	0.479031	0.579559	DNA-directed RNA polymerase I and III 14 kDa polypeptide	137	20	3.23423e-71	79.85%
Merged-P2_niaD18_chr3-187985-2	P2_niaD18_chr1	chr1	5256360	5256469	+	5256415	VelA_shaking1_peaks.txt|VelA_shaking2_peaks.txt	2	P2_niaD18_chr1-291	P2_niaD18_chr1-388	P2_niaD18_chr1	526	NA	NA	NA	NA	NA	Pc12g15510	gene	5252587	5253536	→	Pc12g15510	0.821683	1.13947	0.875206	vacuolar iron transporter	287	20	2.96853e-160	75.8%	0	-		IPR008217 (PFAM)	Pc12g15520	gene	5257097	5258507	→	Pc12g15520	-0.0623784	0.182719	0.232579	aureobasidin resistance protein aur1	433	20	0.0	86.55%
Merged-P2_niaD18_chr2-6571590-2	P2_niaD18_chr4	chr4	2036018	2036132	+	2036075	VelA_shaking1_peaks.txt|VelA_shaking2_peaks.txt	2	P2_niaD18_chr4-62	P2_niaD18_chr4-81	P2_niaD18_chr4	525	NA	NA	NA	NA	NA	Pc13g11880	gene	2033496	2035147	→	Pc13g11880	-0.0186383	0.114409	-0.113916	gamma tubulin MipA	469	20	0.0	92.75%	6	C:protein complex; F:GTP binding; P:microtubule-based process; P:protein polymerization; F:GTPase activity; C:microtubule	EC:3.6.5.1; EC:3.6.5.2; EC:3.6.5.3; EC:3.6.5.4	IPR000217 (PRINTS); IPR002454 (PRINTS); IPR003008 (G3DSA:3.40.50.GENE3D); IPR008280 (SUPERFAMILY); IPR018316 (G3DSA:3.30.1330.GENE3D); G3DSA:1.10.287.600 (GENE3D), PTHR11588:SF7 (PANTHER)	Pc13g11890	gene	2036809	2037027	→	Pc13g11890	-0.313633	0.134476	0.12209	AN1-type zinc finger protein	72	20	5.76986e-30	84.25%
Merged-P2_niaD18_chr1-10573848-2	P2_niaD18_chr4	chr4	913836	913938	+	913887	VelA_shaking1_peaks.txt|VelA_shaking2_peaks.txt	2	P2_niaD18_chr4-71	P2_niaD18_chr4-75	P2_niaD18_chr4	520	NA	NA	NA	NA	NA	Pc16g06450	gene	911214	912291	←	Pc16g06450	-0.391576	-0.101248	0.60378	plasma membrane ammonium transporter Ato3	256	20	2.83716e-142	65.05%	0	-		PD010188 (PRODOM)	Pc16g06440	gene	914311	914752	←	Pc16g06440	0.316792	-0.0774119	0.150203	---NA---	131	2	9.65693e-67	77.0%
Merged-P2_niaD18_chr1-5531229-2	P2_niaD18_chr1	chr1	8565562	8565691	+	8565627	VelA_shaking1_peaks.txt|VelA_shaking2_peaks.txt	2	P2_niaD18_chr1-371	P2_niaD18_chr1-320	P2_niaD18_chr1	520	NA	NA	NA	NA	NA	Pc13g05920	gene	8563829	8565279	→	Pc13g05920	0.248209	0.0820283	0.273335	60S ribosomal protein	276	20	3.38363e-125	92.2%	7	F:transcription regulator activity; P:mycelium development; F:structural constituent of ribosome; C:large ribosomal subunit; P:translation; P:regulation of transcription, DNA-dependent; P:ribosome biogenesis	EC:3.6.5.3	IPR000517 (PFAM); IPR005998 (TIGRFAMs); IPR012988 (PFAM); IPR016082 (SUPERFAMILY); G3DSA:3.30.1390.20 (GENE3D), PTHR11524 (PANTHER)	Pc13g05930	gene	8566089	8567319	←	Pc13g05930	0.00465971	0.132789	0.345297	---NA---	297	20	5.07238e-171	71.3%
Merged-P2_niaD18_chr3-1775151-2	P2_niaD18_chr1	chr1	3595811	3595915	+	3595863	VelA_shaking1_peaks.txt|VelA_shaking2_peaks.txt	2	P2_niaD18_chr1-187	P2_niaD18_chr1-609	P2_niaD18_chr1	519	NA	NA	NA	NA	NA	Pc22g14210	gene	3594466	3595100	→	Pc22g14210	0.106451	0.0944862	-0.0721719	---NA---	152	1	4.00887e-80	100.0%	0	-		no IPS match	Pc22g14200	gene	3597461	3598639	→	Pc22g14200	0.000738415	-0.126297	0.150895	---NA---	150	1	9.34744e-68	100.0%
Merged-P2_niaD18_chr3-198721-2	P2_niaD18_chr1	chr1	11137808	11137916	+	11137862	VelA_shaking1_peaks.txt|VelA_shaking2_peaks.txt	2	P2_niaD18_chr1-262	P2_niaD18_chr1-442	P2_niaD18_chr1	517	NA	NA	NA	NA	NA	Pc16g09730	gene	11135415	11136495	←	Pc16g09730	-0.540569	-0.134047	-0.256688	metallo-beta-lactamase superfamily protein	338	20	0.0	63.05%	1	F:hydrolase activity		IPR001279 (PFAM); PD354634 (PRODOM), G3DSA:3.60.15.10 (GENE3D), PTHR23131 (PANTHER), SSF56281 (SUPERFAMILY)	Pc16g09720	gene	11137945	11139994	→	Pc16g09720	-0.245854	-0.130188	-0.427428	proliferating cell nuclear antigen	610	20	0.0	72.35%
Merged-P2_niaD18_chr1-318883-2	P2_niaD18_chr1	chr1	12844568	12844696	+	12844632	VelA_shaking1_peaks.txt|VelA_shaking2_peaks.txt	2	P2_niaD18_chr1-260	P2_niaD18_chr1-446	P2_niaD18_chr1	517	Pc06g00870	gene	12844244	12844795	f	Pc06g00880	gene	12839068	12842536	→	Pc06g00880	-	-	-	ankyrin repeat-containing protein	1048	20	0.0	52.95%	4	F:kinase activity; F:transferase activity; P:biological_process; C:cellular_component		IPR002110 (G3DSA:1.25.40.GENE3D); IPR010730 (PFAM); PTHR18958 (PANTHER), PTHR18958:SF97 (PANTHER)	Pc06g00860	gene	12845787	12847071	←	Pc06g00860	-	-	-	---NA---	390	20	0.0	70.7%
Merged-P2_niaD18_chr1-5248374-2	P2_niaD18_chr1	chr1	4068399	4068514	+	4068457	VelA_shaking1_peaks.txt|VelA_shaking2_peaks.txt	2	P2_niaD18_chr1-300	P2_niaD18_chr1-394	P2_niaD18_chr1	516	NA	NA	NA	NA	NA	Pc22g12250	gene	4065814	4067742	←	Pc22g12250	0.27977	0.633832	0.842248	FAD binding domain protein	645	20	0.0	79.6%	3	F:oxidoreductase activity; F:electron carrier activity; P:electron transport	-	IPR001433 (PFAM); IPR001709 (PRINTS); IPR003097 (PFAM); IPR017927 (PROFILE); IPR017938 (SUPERFAMILY); G3DSA:1.20.990.10 (GENE3D), G3DSA:3.40.50.80 (GENE3D), PTHR19384 (PANTHER), PTHR19384:SF14 (PANTHER), SSF52343 (SUPERFAMILY)	Pc22g12240	gene	4069733	4071891	←	Pc22g12240	1.20391	0.822888	-0.0231446	amino acid permease	509	20	0.0	84.55%
Merged-P2_niaD18_chr1-4974252-2	P2_niaD18_chr1	chr1	4263874	4264034	+	4263954	VelA_shaking1_peaks.txt|VelA_shaking2_peaks.txt	2	P2_niaD18_chr1-257	P2_niaD18_chr1-450	P2_niaD18_chr1	516	Pc22g11300	gene	4263658	4264691	f	Pc22g11310	gene	4255513	4262160	←	Pc22g11310	-0.00690746	0.417089	0.938379	glutamate synthase	2122	20	0.0	92.05%	11	P:glutamate biosynthetic process; F:iron-sulfur cluster binding; F:electron carrier activity; F:iron ion binding; F:FMN binding; P:growth or development of symbiont on or near host; P:oxidation-reduction process; F:flavin adenine dinucleotide binding; F:glutamate synthase (NADPH) activity; C:membrane; P:electron transport	EC:1.4.1.13	IPR000583 (PFAM); IPR000759 (PRINTS); IPR001327 (PFAM); IPR002489 (G3DSA:2.160.20.GENE3D); IPR002932 (PFAM); IPR006005 (TIGRFAMs); IPR006982 (PFAM); IPR009051 (SUPERFAMILY); IPR012220 (PIR); IPR012285 (G3DSA:1.10.1060.GENE3D); IPR013027 (PFAM); IPR013785 (G3DSA:3.20.20.GENE3D); IPR017932 (PROFILE); G3DSA:3.50.50.60 (GENE3D), G3DSA:3.60.20.10 (GENE3D), PTHR11938 (PANTHER), PTHR11938:SF1 (PANTHER),…	Pc22g11290	gene	4265257	4266416	→	Pc22g11290	0.748043	0.842741	0.802271	---NA---	368	18	9.46561e-122	6.40556e+13
Merged-P2_niaD18_chr4-1089157-2	P2_niaD18_chr1	chr1	6183469	6183573	+	6183521	VelA_shaking1_peaks.txt|VelA_shaking2_peaks.txt	2	P2_niaD18_chr1-303	P2_niaD18_chr1-399	P2_niaD18_chr1	516	NA	NA	NA	NA	NA	Pc18g02920	gene	6180523	6182173	←	Pc18g02920	-0.0202757	-0.00506287	-0.258067	phospho-2-dehydro-3-deoxyheptonate aldolase	459	20	0.0	85.2%	4	F:3-deoxy-7-phosphoheptulonate synthase activity; P:tryptophan biosynthetic process; P:tyrosine biosynthetic process; P:L-phenylalanine biosynthetic process	EC:2.5.1.54	IPR002480 (PANTHER)	Pc18g02930	gene	6183738	6184412	→	Pc18g02930	-0.733998	-0.371102	-0.81688	---NA---	224	11	6.85214e-34	6.93636e+13
Merged-P2_niaD18_chr3-3653835-2	P2_niaD18_chr2	chr2	5001769	5001875	+	5001822	VelA_shaking1_peaks.txt|VelA_shaking2_peaks.txt	2	P2_niaD18_chr2-201	P2_niaD18_chr2-233	P2_niaD18_chr2	515	NA	NA	NA	NA	NA	Pc21g01160	gene	4999261	5001136	→	Pc21g01160	-0.114644	-0.0158747	0.162226	peroxisomal membrane protein	568	20	0.0	77.3%	2	C:integral to peroxisomal membrane; P:peroxisome organization	-	IPR006966 (PFAM); PTHR22950 (PANTHER), PTHR22950:SF2 (PANTHER), tmhmm (TMHMM)	Pc21g01170	gene	5003959	5005044	→	Pc21g01170	-0.761991	-0.291929	-0.824547	---NA---	361	20	2.12989e-153	66.55%
Merged-P2_niaD18_chr1-6869763-2	P2_niaD18_chr1	chr1	861333	861451	+	861392	VelA_shaking1_peaks.txt|VelA_shaking2_peaks.txt	2	P2_niaD18_chr1-425	P2_niaD18_chr1-310	P2_niaD18_chr1	513	NA	NA	NA	NA	NA	Pc22g25810	gene	848311	848451	←	Pc22g25810	-1.03577	0.13152	-0.260645	---NA---	141	1	1.94156e-72	100.0%	0	-		no IPS match	Pc22g25780	gene	862016	862577	←	Pc22g25780	-0.334029	-0.256343	-0.0806045	---NA---	109	1	2.07146e-54	100.0%
Merged-P2_niaD18_chr2-1991301-2	P2_niaD18_chr1	chr1	2540020	2540143	+	2540082	VelA_shaking1_peaks.txt|VelA_shaking2_peaks.txt	2	P2_niaD18_chr1-276	P2_niaD18_chr1-438	P2_niaD18_chr1	513	NA	NA	NA	NA	NA	Pc22g18590	gene	2537718	2539728	→	Pc22g18590	1.42391	0.606099	0.885322	cAMP-mediated signaling protein	649	20	0.0	61.35%	1	F:binding	-	IPR008862 (PANTHER); PTHR12832:SF4 (PANTHER)	Pc22g18580	gene	2540299	2541807	→	Pc22g18580	0.28139	-0.476255	0.000785596	---NA---	446	20	0.0	54.25%
Merged-P2_niaD18_chr2-2334764-2	P2_niaD18_chr2	chr2	889495	889601	+	889548	VelA_shaking1_peaks.txt|VelA_shaking2_peaks.txt	2	P2_niaD18_chr2-193	P2_niaD18_chr2-237	P2_niaD18_chr2	513	NA	NA	NA	NA	NA	Pc20g12020	gene	886828	889111	←	Pc20g12020	-0.0744755	0.128701	0.342505	---NA---	736	5	0.0	53.8%	3	F:molecular_function; P:biological_process; C:cellular_component		SignalP (SIGNALP)	Pc20g12010	gene	890249	892309	→	Pc20g12010	0.383706	0.470396	0.408324	---NA---	638	17	0.0	4.33529e+13
Merged-P2_niaD18_chr1-10971138-2	P2_niaD18_chr1	chr1	5484692	5484877	+	5484785	VelA_shaking1_peaks.txt|VelA_shaking2_peaks.txt	2	P2_niaD18_chr1-372	P2_niaD18_chr1-341	P2_niaD18_chr1	513	NA	NA	NA	NA	NA	Pc12g16440	gene	5480127	5482858	←	Pc12g16440	-0.366282	-0.216911	-0.307785	PA and ring finger domain protein	890	20	0.0	63.15%	2	F:protein binding; F:zinc ion binding	-	IPR001841 (SMART); IPR003137 (PFAM); IPR013083 (G3DSA:3.30.40.GENE3D); PTHR22765 (PANTHER), PTHR22765:SF1 (PANTHER), PF00097 (PFAM), SSF52025 (SUPERFAMILY), SSF57850 (SUPERFAMILY)	Pc12g16450	gene	5485575	5486994	→	Pc12g16450	-0.505413	0.406949	0.629385	---NA---	427	1	4.12814e-114	100.0%
Merged-P2_niaD18_chr1-5724353-2	P2_niaD18_chr2	chr2	10293221	10293388	+	10293305	VelA_shaking1_peaks.txt|VelA_shaking2_peaks.txt	2	P2_niaD18_chr2-143	P2_niaD18_chr2-336	P2_niaD18_chr2	512	NA	NA	NA	NA	NA	Pc21g23650	gene	10291799	10292842	←	Pc21g23650	-0.299965	0.323531	0.514741	D-lactate dehydrogenase	347	20	0.0	78.2%	5	F:NAD binding; P:mycelium development; F:D-lactate dehydrogenase activity; P:oxidation-reduction process; P:pyruvate metabolic process	EC:1.1.1.28	IPR006139 (PFAM); IPR006140 (PFAM); IPR016040 (G3DSA:3.40.50.GENE3D); PTHR10996 (PANTHER), PTHR10996:SF17 (PANTHER), SSF52283 (SUPERFAMILY)	Pc21g23660	gene	10294612	10295645	→	Pc21g23660	-0.711771	0.227231	-0.103032	FYVE domain protein	268	20	7.95205e-116	67.75%
Merged-P2_niaD18_chr1-6706852-2	P2_niaD18_chr1	chr1	8874979	8875120	+	8875050	VelA_shaking1_peaks.txt|VelA_shaking2_peaks.txt	2	P2_niaD18_chr1-338	P2_niaD18_chr1-369	P2_niaD18_chr1	512	NA	NA	NA	NA	NA	Pc13g07220	gene	8868054	8873462	→	Pc13g07220	0.189337	0.00843272	0.0312216	clathrin heavy chain	1669	20	0.0	91.0%	6	C:clathrin coat of trans-Golgi network vesicle; F:protein binding; P:vesicle-mediated transport; P:intracellular protein transport; F:structural molecule activity; C:clathrin coat of coated pit	-	IPR000547 (PFAM); IPR001473 (PFAM); IPR011990 (G3DSA:1.25.40.GENE3D); IPR016024 (SUPERFAMILY); IPR016025 (G3DSA:2.130.10.GENE3D); IPR016341 (PIR); PTHR10292 (PANTHER), PTHR10292:SF1 (PANTHER), PS51257 (PROFILE)	Pc13g07230	gene	8876168	8879806	→	Pc13g07230	0.104004	0.254834	0.0882087	pyruvate carboxylase	1192	20	0.0	93.7%
Merged-P2_niaD18_chr2-1545179-2	P2_niaD18_chr1	chr1	5599906	5600034	+	5599970	VelA_shaking1_peaks.txt|VelA_shaking2_peaks.txt	2	P2_niaD18_chr1-364	P2_niaD18_chr1-346	P2_niaD18_chr1	510	NA	NA	NA	NA	NA	Pc18g00410	gene	5598493	5599518	→	Pc18g00410	-0.826049	-0.142565	-0.484718	2OG-feoxygenase family protein	303	20	3.55694e-159	68.6%	3	F:oxidoreductase activity; F:iron ion binding; P:protein metabolic process		IPR005123 (PFAM); IPR006620 (SMART); PTHR10869 (PANTHER)	Pc18g00420	gene	5600763	5602750	→	Pc18g00420	-	-	-	C2H2 transcription factor	643	20	0.0	73.45%
Merged-P2_niaD18_chr3-594453-2	P2_niaD18_chr3	chr3	876971	877073	+	877022	VelA_shaking1_peaks.txt|VelA_shaking2_peaks.txt	2	P2_niaD18_chr3-189	P2_niaD18_chr3-187	P2_niaD18_chr3	509	NA	NA	NA	NA	NA	Pc12g03880	gene	875937	876627	←	Pc12g03880	-0.167308	-0.0107322	-0.036703	---NA---	164	2	4.99279e-87	75.5%	0	-		no IPS match	Pc12g03890	gene	877268	878251	→	Pc12g03890	-0.26544	0.0675739	-0.316161	TPR domain protein	327	20	0.0	81.55%
Merged-P2_niaD18_chr3-2413053-2	P2_niaD18_chr1	chr1	12944552	12944660	+	12944606	VelA_shaking1_peaks.txt|VelA_shaking2_peaks.txt	2	P2_niaD18_chr1-474	P2_niaD18_chr1-289	P2_niaD18_chr1	509	NA	NA	NA	NA	NA	Pc06g00480	gene	12939105	12941996	→	Pc06g00480	-	-	-	---NA---	926	20	0.0	68.35%	1	C:intracellular part	-	no IPS match	Pc06g00470	gene	12946564	12947865	←	Pc06g00470	-	-	-	regulatory protein BrlA	433	20	0.0	78.3%
Merged-P2_niaD18_chr1-9570323-2	P2_niaD18_chr2	chr2	2258010	2258118	+	2258064	VelA_shaking1_peaks.txt|VelA_shaking2_peaks.txt	2	P2_niaD18_chr2-229	P2_niaD18_chr2-224	P2_niaD18_chr2	507	Pc20g06120	gene	2257093	2258573	r	Pc20g06130	gene	2253883	2255217	→	Pc20g06130	-0.108541	0.532104	0.16169	cell surface spherulin 4-like protein	299	20	2.22028e-156	71.85%	0	-		SignalP (SIGNALP), tmhmm (TMHMM)	Pc20g06110	gene	2259264	2260223	←	Pc20g06110	-0.0196182	0.860436	0.591847	endo alpha-1,4 polygalactosaminidase	319	20	4.10639e-150	72.75%
Merged-P2_niaD18_chr2-7388735-2	P2_niaD18_chr1	chr1	1656262	1656365	+	1656314	VelA_shaking1_peaks.txt|VelA_shaking2_peaks.txt	2	P2_niaD18_chr1-297	P2_niaD18_chr1-424	P2_niaD18_chr1	506	Pc22g22340	gene	1656265	1657108	f	Pc22g22350	gene	1654627	1655778	←	Pc22g22350	-0.0661937	0.633346	-0.1313	C6 zinc finger domain protein	383	20	0.0	59.05%	7	F:metal ion binding; P:regulation of transcription, DNA-dependent; P:transcription, DNA-dependent; F:zinc ion binding; F:DNA binding; C:nucleus; F:sequence-specific DNA binding transcription factor activity		no IPS match	Pc22g22320	gene	1661789	1662936	→	Pc22g22320	0.229392	0.555549	0.370002	developmental regulator VelB	361	20	0.0	69.35%
Merged-P2_niaD18_chr3-1934768-2	P2_niaD18_chr1	chr1	2893066	2893201	+	2893134	VelA_shaking1_peaks.txt|VelA_shaking2_peaks.txt	2	P2_niaD18_chr1-352	P2_niaD18_chr1-365	P2_niaD18_chr1	506	Pc22g17160	gene	2892768	2893301	r	Pc22g17170	gene	2891490	2892419	←	Pc22g17170	0.94545	-0.741384	0.848336	---NA---	309	20	0.0	61.9%	0	-		G3DSA:3.40.50.880 (GENE3D), SSF52317 (SUPERFAMILY)	Pc22g17150	gene	2893936	2894762	←	Pc22g17150	0.548583	0.156014	-0.284864	2-haloalkanoic acid dehalogenase	238	20	6.1197e-136	70.65%
Merged-P2_niaD18_chr1-5716409-2	P2_niaD18_chr2	chr2	8649501	8649626	+	8649564	VelA_shaking1_peaks.txt|VelA_shaking2_peaks.txt	2	P2_niaD18_chr2-180	P2_niaD18_chr2-281	P2_niaD18_chr2	504	NA	NA	NA	NA	NA	Pc21g16610	gene	8647361	8649166	→	Pc21g16610	-0.223982	0.324828	-0.0745881	60 kDa lysophospholipase	549	20	0.0	85.0%	4	F:asparaginase activity; P:alanine metabolic process; P:asparagine metabolic process; P:aspartate metabolic process	EC:3.5.1.1	IPR002110 (G3DSA:1.25.40.GENE3D); IPR006034 (PRINTS); PD003221 (PRODOM), G3DSA:3.40.50.1170 (GENE3D), G3DSA:3.40.50.40 (GENE3D), PTHR11707:SF3 (PANTHER)	Pc21g16620	gene	8651175	8652305	→	Pc21g16620	0.423367	0.100372	-0.388175	nitrogen metabolite repression regulator NmrA	352	20	0.0	87.5%
Merged-P2_niaD18_chr3-2354104-2	P2_niaD18_chr2	chr2	5312274	5312375	+	5312325	VelA_shaking1_peaks.txt|VelA_shaking2_peaks.txt	2	P2_niaD18_chr2-194	P2_niaD18_chr2-257	P2_niaD18_chr2	504	NA	NA	NA	NA	NA	Pc21g02380	gene	5311335	5312035	←	Pc21g02380	-0.0325245	0.624777	0.301368	---NA---	194	20	4.5641e-76	79.8%	4	F:molecular_function; C:cytosol; P:biological_process; C:nucleus		no IPS match	Pc21g02390	gene	5312643	5313466	←	Pc21g02390	0.142542	0.0375511	0.177312	---NA---	181	1	2.58149e-98	100.0%
Merged-P2_niaD18_chr2-1151495-2	P2_niaD18_chr3	chr3	1179884	1180070	+	1179977	VelA_shaking1_peaks.txt|VelA_shaking2_peaks.txt	2	P2_niaD18_chr3-158	P2_niaD18_chr3-218	P2_niaD18_chr3	504	NA	NA	NA	NA	NA	Pc12g04990	gene	1165163	1165531	←	Pc12g04990	0.152308	0.0294407	0.0195872	---NA---	214	1	2.47783e-75	100.0%	0	-		SignalP (SIGNALP), tmhmm (TMHMM)	Pc12g05060	gene	1180409	1180846	←	Pc12g05060	-0.0945606	-0.381185	-0.169722	---NA---	120	1	2.12071e-34	100.0%
Merged-P2_niaD18_chr1-1524789-2	P2_niaD18_chr1	chr1	3977789	3977911	+	3977850	VelA_shaking1_peaks.txt|VelA_shaking2_peaks.txt	2	P2_niaD18_chr1-235	P2_niaD18_chr1-514	P2_niaD18_chr1	503	NA	NA	NA	NA	NA	Pc22g12630	gene	3973632	3975202	→	Pc22g12630	0.0921752	0.785224	2.61977	adenosylmethionine-8-amino-7-oxononanoate aminotransferase	473	20	0.0	75.05%	2	F:transaminase activity; F:pyridoxal phosphate binding	-	IPR005814 (PANTHER); IPR015421 (G3DSA:3.40.640.GENE3D); IPR015424 (SUPERFAMILY); PTHR11986:SF24 (PANTHER)	Pc22g12610	gene	3979267	3981180	→	Pc22g12610	-0.834655	-0.230619	-1.14262	Homeobox transcription factor RfeB	601	20	0.0	75.6%
Merged-P2_niaD18_chr3-1039464-2	P2_niaD18_chr2	chr2	1151438	1151552	+	1151495	VelA_shaking1_peaks.txt|VelA_shaking2_peaks.txt	2	P2_niaD18_chr2-305	P2_niaD18_chr2-176	P2_niaD18_chr2	503	Pc20g10830	gene	1150608	1152181	f	Pc20g10840	gene	1148577	1150474	←	Pc20g10840	-0.124407	-0.169745	-0.153376	long-chain fatty-acid-CoA ligase-like protein	long-chain-fatty-acid-CoA ligase	20	0.0	61.4%	2	F:catalytic activity; P:metabolic process		IPR000873 (PFAM); G3DSA:2.30.38.10 (GENE3D), G3DSA:3.30.300.30 (GENE3D), G3DSA:3.40.50.980 (GENE3D), PTHR11968 (PANTHER), PTHR11968:SF44 (PANTHER), SSF56801 (SUPERFAMILY)	Pc20g10820	gene	1152593	1154347	→	Pc20g10820	-0.0355018	-1.00369	0.645426	MFS monosaccharide transporter	531	20	0.0	86.25%
Merged-P2_niaD18_chr3-175630-2	P2_niaD18_chr3	chr3	1039412	1039516	+	1039464	VelA_shaking1_peaks.txt|VelA_shaking2_peaks.txt	2	P2_niaD18_chr3-164	P2_niaD18_chr3-211	P2_niaD18_chr3	503	NA	NA	NA	NA	NA	Pc12g04590	gene	1036472	1038806	←	Pc12g04590	0.0819755	0.0868164	-0.0981957	transcriptional repressor TupA/RocA	589	20	0.0	86.6%	0	-		IPR001680 (PFAM); IPR011046 (SUPERFAMILY); IPR013890 (PFAM); IPR015943 (G3DSA:2.130.10.GENE3D); IPR017986 (PROFILE); PD000018 (PRODOM), PR00320 (PRINTS), PTHR22847 (PANTHER), PTHR22847:SF50 (PANTHER)	Pc12g04600	gene	1039991	1041110	→	Pc12g04600	-0.0177204	0.063245	-0.915241	sterol delta-desaturase erg3	350	20	0.0	83.1%
Merged-P2_niaD18_chr1-1149383-2	P2_niaD18_chr1	chr1	1149328	1149438	+	1149383	VelA_shaking1_peaks.txt|VelA_shaking2_peaks.txt	2	P2_niaD18_chr1-401	P2_niaD18_chr1-337	P2_niaD18_chr1	499	Pc22g24520	gene	1146312	1149438	f	Pc22g24530	gene	1144709	1145657	→	Pc22g24530	-0.443232	-0.0300742	-0.105311	dienelactone hydrolase family protein	251	20	1.27459e-141	80.7%	1	F:hydrolase activity	-	IPR002925 (PFAM); PTHR17630 (PANTHER), PTHR17630:SF19 (PANTHER), SSF53474 (SUPERFAMILY)	Pc22g24510	gene	1149481	1153070	←	Pc22g24510	0.154191	0.133032	0.179095	---NA---	354	1	0.0	100.0%
Merged-P2_niaD18_chr1-2540081-2	P2_niaD18_chr2	chr2	1433931	1434032	+	1433982	VelA_shaking1_peaks.txt|VelA_shaking2_peaks.txt	2	P2_niaD18_chr2-218	P2_niaD18_chr2-248	P2_niaD18_chr2	498	NA	NA	NA	NA	NA	Pc20g09580	gene	1429322	1432471	→	Pc20g09580	-0.0342154	-0.19583	0.0383205	alpha-glucosidase precursor	981	20	0.0	73.55%	2	F:hydrolase activity, hydrolyzing O-glycosyl compounds; P:carbohydrate metabolic process	EC:3.2.1.0	IPR000322 (PANTHER); PTHR22762:SF9 (PANTHER)	Pc20g09570	gene	1434209	1435414	→	Pc20g09570	1.32691	0.540078	0.986512	aldose 1-epimerase	401	20	0.0	71.9%
Merged-P2_niaD18_chr3-2816582-2	P2_niaD18_chr3	chr3	1872358	1872478	+	1872418	VelA_shaking1_peaks.txt|VelA_shaking2_peaks.txt	2	P2_niaD18_chr3-163	P2_niaD18_chr3-226	P2_niaD18_chr3	495	NA	NA	NA	NA	NA	Pc12g07900	gene	1867360	1868590	→	Pc12g07900	-0.264359	-0.342535	0.188841	endo-beta-mannosidase	368	20	0.0	77.05%	3	F:hydrolase activity, hydrolyzing O-glycosyl compounds; P:carbohydrate metabolic process; F:cation binding	EC:3.2.1.0	IPR001547 (PFAM); IPR013781 (G3DSA:3.20.20.GENE3D); IPR017853 (SUPERFAMILY)	Pc12g07920	gene	1873604	1874923	→	Pc12g07920	-0.0608754	0.301665	-0.203266	NAD dependent epimerase/dehydratase family protein	422	20	0.0	68.3%
Merged-P2_niaD18_chr2-9309063-2	P2_niaD18_chr1	chr1	9871097	9871209	+	9871153	VelA_shaking1_peaks.txt|VelA_shaking2_peaks.txt	2	P2_niaD18_chr1-327	P2_niaD18_chr1-428	P2_niaD18_chr1	494	Pc13g11350	gene	9868752	9871194	r	Pc13g11340	gene	9866113	9867944	→	Pc13g11340	0.0523366	-0.0633135	-0.269755	adenylyl cyclase-associated protein	529	20	0.0	76.45%	3	P:cytoskeleton organization; F:actin binding; P:growth or development of symbiont on or near host	-	IPR001837 (PANTHER); IPR006599 (SMART); IPR013912 (PFAM); IPR013992 (PFAM); IPR016098 (G3DSA:2.160.20.GENE3D); IPR017901 (PROFILE)	Pc13g11360	gene	9872010	9872689	→	Pc13g11360	-0.119975	0.0721236	0.0472381	---NA---	207	18	3.79611e-62	6.88333e+13
Merged-P2_niaD18_chr2-7988934-2	P2_niaD18_chr3	chr3	4105023	4105140	+	4105082	VelA_shaking1_peaks.txt|VelA_shaking2_peaks.txt	2	P2_niaD18_chr3-209	P2_niaD18_chr3-188	P2_niaD18_chr3	493	NA	NA	NA	NA	NA	Pc22g05550	gene	4103264	4104190	→	Pc22g05550	-0.00904595	-0.0656263	0.0486985	---NA---	149	1	8.22364e-64	100.0%	0	-		no IPS match	Pc22g05540	gene	4107459	4110304	←	Pc22g05540	0.0310991	0.328105	0.191633	PHD finger domain protein	847	20	0.0	70.3%
Merged-P2_niaD18_chr2-3413966-2	P2_niaD18_chr2	chr2	341818	341920	+	341869	VelA_shaking1_peaks.txt|VelA_shaking2_peaks.txt	2	P2_niaD18_chr2-199	P2_niaD18_chr2-272	P2_niaD18_chr2	493	NA	NA	NA	NA	NA	Pc20g14230	gene	340221	340511	←	Pc20g14230	-0.383268	-0.0233703	0.104185	---NA---	96	10	2.31101e-35	76.8%	0	-		tmhmm (TMHMM)	Pc20g14220	gene	342032	343545	→	Pc20g14220	-0.315777	0.0948467	0.159045	pyruvate dehydrogenase kinase	438	20	0.0	88.7%
Merged-P2_niaD18_chr3-5035857-2	P2_niaD18_chr1	chr1	6557909	6558013	+	6557961	VelA_shaking1_peaks.txt|VelA_shaking2_peaks.txt	2	P2_niaD18_chr1-248	P2_niaD18_chr1-556	P2_niaD18_chr1	493	Pc18g04470	gene	6557458	6558676	r	Pc18g04460	gene	6556452	6557331	→	Pc18g04460	-0.000410545	-0.12841	0.0513036	---NA---	188	1	1.15424e-101	100.0%	0	-		no IPS match	Pc18g04490	gene	6563743	6564423	→	Pc18g04490	-0.376552	0.212842	0.182474	---NA---	226	20	4.8473e-98	59.7%
Merged-P2_niaD18_chr2-6894695-2	P2_niaD18_chr3	chr3	175573	175688	+	175631	VelA_shaking1_peaks.txt|VelA_shaking2_peaks.txt	2	P2_niaD18_chr3-153	P2_niaD18_chr3-248	P2_niaD18_chr3	490	NA	NA	NA	NA	NA	Pc12g00720	gene	173322	175310	→	Pc12g00720	-	-	-	MFS transporter family protein	607	20	0.0	74.95%	4	C:vacuolar membrane; C:integral to membrane; P:autophagy; P:protein transport	-	IPR016196 (SUPERFAMILY); tmhmm (TMHMM)	Pc12g00730	gene	175976	176454	→	Pc12g00730	-	-	-	---NA---	135	10	3.15292e-43	58.2%
Merged-P2_niaD18_chr4-1431366-2	P2_niaD18_chr2	chr2	6413723	6413844	+	6413784	VelA_shaking1_peaks.txt|VelA_shaking2_peaks.txt	2	P2_niaD18_chr2-191	P2_niaD18_chr2-282	P2_niaD18_chr2	488	NA	NA	NA	NA	NA	Pc21g07150	gene	6409166	6411882	←	Pc21g07150	0.0596327	0.305911	0.487201	C6 transcription factor	833	20	0.0	73.55%	4	F:sequence-specific DNA binding transcription factor activity; F:zinc ion binding; C:transcription factor complex; P:regulation of transcription, DNA-dependent	-	IPR001138 (PFAM); IPR007219 (PFAM)	Pc21g07160	gene	6414310	6415758	→	Pc21g07160	0.0743768	0.12955	-0.367017	---NA---	482	20	0.0	61.65%
Merged-P2_niaD18_chr1-11544407-2	P2_niaD18_chr2	chr2	4431828	4431944	+	4431886	VelA_shaking1_peaks.txt|VelA_shaking2_peaks.txt	2	P2_niaD18_chr2-214	P2_niaD18_chr2-265	P2_niaD18_chr2	487	NA	NA	NA	NA	NA	Pc24g01570	gene	4431232	4431707	←	Pc24g01570	-0.0491871	-0.0476024	-0.105642	---NA---	142	11	1.66346e-73	5.67273e+13	0	-		no IPS match	Pc24g01540	gene	4441060	4441885	→	Pc24g01540	-0.0225717	-0.316517	0.232276	---NA---	252	2	2.65628e-141	89.0%
Merged-P2_niaD18_chr2-5312324-2	P2_niaD18_chr1	chr1	1254061	1254180	+	1254121	VelA_shaking1_peaks.txt|VelA_shaking2_peaks.txt	2	P2_niaD18_chr1-369	P2_niaD18_chr1-396	P2_niaD18_chr1	486	Pc22g24130	gene	1252880	1254268	f	Pc22g24150	gene	1249668	1251169	→	Pc22g24150	0.0769281	0.0923059	0.118453	WD-40 repeat protein	409	20	0.0	64.9%	2	F:transferase activity; F:transferase activity, transferring glycosyl groups		IPR001680 (PFAM); IPR011046 (SUPERFAMILY); IPR015943 (G3DSA:2.130.10.GENE3D); IPR017986 (PROFILE); PD000018 (PRODOM), PR00320 (PRINTS), PTHR22847 (PANTHER)	Pc22g24120	gene	1254436	1257892	→	Pc22g24120	-0.929874	-0.568952	0.0989803	---NA---	1133	20	0.0	71.65%
Merged-P2_niaD18_chr3-1246879-2	P2_niaD18_chr3	chr3	484376	484506	+	484441	VelA_shaking1_peaks.txt|VelA_shaking2_peaks.txt	2	P2_niaD18_chr3-192	P2_niaD18_chr3-205	P2_niaD18_chr3	486	NA	NA	NA	NA	NA	Pc12g02130	gene	482554	484370	←	Pc12g02130	-	-	-	C6 transcription factor	453	20	0.0	54.1%	4	F:binding; F:carbon-sulfur lyase activity; P:metabolic process; C:cellular_component		no IPS match	Pc12g02140	gene	485620	487494	←	Pc12g02140	-	-	-	MFS monosaccharide transporter	559	20	0.0	74.25%
Merged-P2_niaD18_chr1-11859542-2	P2_niaD18_chr1	chr1	2952517	2952617	+	2952567	VelA_shaking1_peaks.txt|VelA_shaking2_peaks.txt	2	P2_niaD18_chr1-373	P2_niaD18_chr1-400	P2_niaD18_chr1	485	NA	NA	NA	NA	NA	Pc22g16880	gene	2951568	2952113	←	Pc22g16880	0.305803	0.12631	0.499599	cytochrome b5 / progesterone binding protein	127	20	1.79095e-63	82.35%	2	F:heme binding; F:transition metal ion binding	-	IPR001199 (G3DSA:3.10.120.GENE3D); PTHR10281 (PANTHER), PTHR10281:SF6 (PANTHER)	Pc22g16870	gene	2952672	2952923	→	Pc22g16870	0.282445	0.233892	-0.00437089	---NA---	83	1	1.18534e-25	100.0%
Merged-P2_niaD18_chr2-7719048-2	P2_niaD18_chr2	chr2	2954389	2954499	+	2954444	VelA_shaking1_peaks.txt|VelA_shaking2_peaks.txt	2	P2_niaD18_chr2-172	P2_niaD18_chr2-331	P2_niaD18_chr2	484	NA	NA	NA	NA	NA	Pc20g03050	gene	2952235	2953866	→	Pc20g03050	0.136981	0.209809	0.357161	COP9 signalosome subunit 2	486	20	0.0	87.7%	3	C:cytoplasm; P:growth or development of symbiont on or near host; C:COP9 signalosome	-	IPR000717 (PFAM); IPR011991 (G3DSA:1.10.10.GENE3D); IPR013143 (SMART); PTHR10678 (PANTHER), PTHR10678:SF3 (PANTHER), SSF46785 (SUPERFAMILY)	Pc20g03030	gene	2956839	2958485	→	Pc20g03030	-0.357509	-0.0436472	-0.176827	ubiquitin thiolesterase	335	20	1.63146e-163	68.85%
Merged-P2_niaD18_chr1-7988869-2	P2_niaD18_chr1	chr1	6352912	6353026	+	6352969	VelA_shaking1_peaks.txt|VelA_shaking2_peaks.txt	2	P2_niaD18_chr1-442	P2_niaD18_chr1-347	P2_niaD18_chr1	481	NA	NA	NA	NA	NA	Pc18g03600	gene	6351053	6352538	→	Pc18g03600	-0.227315	-0.457734	-0.489349	ornithine aminotransferase	451	20	0.0	94.45%	5	C:cytoplasm; F:ornithine-oxo-acid transaminase activity; F:pyridoxal phosphate binding; P:arginine metabolic process; P:proline metabolic process	EC:2.6.1.13	IPR005814 (PANTHER); IPR010164 (PTHR11986:PANTHER); IPR015421 (G3DSA:3.40.640.GENE3D); IPR015422 (G3DSA:3.90.1150.GENE3D); IPR015424 (SUPERFAMILY)	Pc18g03610	gene	6353421	6357746	→	Pc18g03610	-0.124549	-0.0150647	2.8157	ABC multidrug transporter	1420	20	0.0	76.9%
Merged-P2_niaD18_chr2-6299153-2	P2_niaD18_chr4	chr4	903364	903471	+	903418	VelA_shaking1_peaks.txt|VelA_shaking2_peaks.txt	2	P2_niaD18_chr4-68	P2_niaD18_chr4-103	P2_niaD18_chr4	480	NA	NA	NA	NA	NA	Pc16g06490	gene	902886	903344	←	Pc16g06490	-0.161938	-0.204611	-0.161962	zinc finger protein	136	20	7.17835e-69	72.2%	2	C:intracellular; F:zinc ion binding		IPR015880 (SMART)	Pc16g06480	gene	904031	905687	←	Pc16g06480	-0.187061	0.146413	0.389091	---NA---	529	18	0.0	5.12222e+13
Merged-P2_niaD18_chr1-1334477-2	P2_niaD18_chr2	chr2	6299088	6299219	+	6299154	VelA_shaking1_peaks.txt|VelA_shaking2_peaks.txt	2	P2_niaD18_chr2-223	P2_niaD18_chr2-271	P2_niaD18_chr2	477	NA	NA	NA	NA	NA	Pc21g06760	gene	6295355	6296397	←	Pc21g06760	-0.961755	-0.0467592	0.829112	glutathione transferase	332	20	0.0	75.95%	0	-		IPR010987 (G3DSA:1.20.1050.GENE3D); IPR012336 (SUPERFAMILY); IPR016639 (PIR); IPR017933 (PROFILE)	Pc21g06780	gene	6302376	6302687	←	Pc21g06780	-0.180193	0.0458933	0.387818	---NA---	103	1	7.77939e-49	100.0%
Merged-P2_niaD18_chr3-789097-2	P2_niaD18_chr1	chr1	10573790	10573907	+	10573849	VelA_shaking1_peaks.txt|VelA_shaking2_peaks.txt	2	P2_niaD18_chr1-497	P2_niaD18_chr1-329	P2_niaD18_chr1	477	NA	NA	NA	NA	NA	Pc16g12070	gene	10573142	10573387	→	Pc16g12070	0.0831963	0.127882	-0.113568	regulator of nitrogen metabolite repression	81	18	2.65072e-36	578333333333333	0	-		no IPS match	Pc16g12060	gene	10574255	10574797	→	Pc16g12060	0.124036	-0.141044	-0.107307	---NA---	143	1	2.1411e-52	100.0%
Merged-P2_niaD18_chr1-3849387-2	P2_niaD18_chr2	chr2	2334706	2334822	+	2334764	VelA_shaking1_peaks.txt|VelA_shaking2_peaks.txt	2	P2_niaD18_chr2-326	P2_niaD18_chr2-194	P2_niaD18_chr2	475	NA	NA	NA	NA	NA	Pc20g05840	gene	2332871	2333708	←	Pc20g05840	-0.0337734	-0.3283	-0.382767	EF-hand calcium-binding domain protein	260	20	7.07254e-137	63.95%	15	F:molecular_function; P:biological_process; C:cellular_component; C:integral to membrane; C:membrane; P:cation transport; F:ATPase activity, coupled to transmembrane movement of ions, phosphorylative mechanism; F:hydrolase activity; P:transport; F:nucleotide binding; F:ATP binding; F:catalytic activity; P:metabolic process; P:proton transport; F:hydrolase activity, acting on acid anhydrides, cata…		PTHR22778 (PANTHER), SSF53474 (SUPERFAMILY)	Pc20g05830	gene	2334923	2335960	→	Pc20g05830	-0.954343	-0.162135	1.07937	zinc-binding oxidoreductase	345	20	0.0	80.1%
Merged-P2_niaD18_chr3-3664622-2	P2_niaD18_chr1	chr1	13309567	13309685	+	13309626	VelA_shaking1_peaks.txt|VelA_shaking2_peaks.txt	2	P2_niaD18_chr1-339	P2_niaD18_chr1-461	P2_niaD18_chr1	473	NA	NA	NA	NA	NA	Pc15g01230	gene	13307557	13309179	→	Pc15g01230	0.764123	0.359842	0.795894	nucleolin protein	507	20	1.48984e-103	75.15%	2	F:nucleic acid binding; F:nucleotide binding	-	IPR000504 (PFAM); IPR012677 (G3DSA:3.30.70.GENE3D); PTHR10432 (PANTHER), PTHR10432:SF56 (PANTHER), SSF54928 (SUPERFAMILY)	Pc15g01220	gene	13309962	13311447	→	Pc15g01220	-0.332314	-0.131175	-0.514307	---NA---	457	20	0.0	63.55%
Merged-P2_niaD18_chr4-2532396-2	P2_niaD18_chr3	chr3	594399	594507	+	594453	VelA_shaking1_peaks.txt|VelA_shaking2_peaks.txt	2	P2_niaD18_chr3-193	P2_niaD18_chr3-223	P2_niaD18_chr3	473	NA	NA	NA	NA	NA	Pc12g02630	gene	592408	593822	←	Pc12g02630	0.577678	0.28893	-0.748259	carbon catabolite repression protein CreD	398	20	0.0	51.0%	0	-		IPR011021 (PFAM); PTHR11188 (PANTHER), PTHR11188:SF1 (PANTHER)	Pc12g02640	gene	594629	596728	←	Pc12g02640	-0.265945	-0.0477507	-0.115076	fungal specific transcription factor	636	20	0.0	50.85%
Merged-P2_niaD18_chr2-378044-2	P2_niaD18_chr2	chr2	7818294	7818456	+	7818375	VelA_shaking1_peaks.txt|VelA_shaking2_peaks.txt	2	P2_niaD18_chr2-220	P2_niaD18_chr2-275	P2_niaD18_chr2	472	NA	NA	NA	NA	NA	Pc21g13040	gene	7815946	7817589	←	Pc21g13040	0.131602	-0.235332	0.34674	fructose facilitator protein	547	20	0.0	73.7%	3	C:integral to membrane; P:transport; F:transporter activity	-	IPR011701 (PFAM); IPR016196 (SUPERFAMILY); PTHR10074 (PANTHER), PTHR10074:SF23 (PANTHER), PS50850 (PROFILE)	Pc21g13060	gene	7820065	7821810	→	Pc21g13060	0.167689	0.259012	0.342245	ferric reductase transmembrane component	560	20	0.0	54.1%
Merged-P2_niaD18_chr1-5173046-2	P2_niaD18_chr1	chr1	6923057	6923201	+	6923129	VelA_shaking1_peaks.txt|VelA_shaking2_peaks.txt	2	P2_niaD18_chr1-328	P2_niaD18_chr1-502	P2_niaD18_chr1	470	NA	NA	NA	NA	NA	Pc18g06010	gene	6920661	6922264	←	Pc18g06010	0.0998644	0.0391525	0.115219	O-methyltransferase	444	20	0.0	69.9%	1	F:O-methyltransferase activity		IPR001077 (PFAM); G3DSA:3.40.50.150 (GENE3D), PTHR11746 (PANTHER), SSF46785 (SUPERFAMILY), SSF53335 (SUPERFAMILY)	Pc18g06020	gene	6923905	6925309	→	Pc18g06020	0.506658	0.604613	-0.227	integral membrane protein	371	20	0.0	67.35%
Merged-P2_niaD18_chr1-81006-2	P2_niaD18_chr1	chr1	1807432	1807543	+	1807488	VelA_shaking1_peaks.txt|VelA_shaking2_peaks.txt	2	P2_niaD18_chr1-299	P2_niaD18_chr1-560	P2_niaD18_chr1	469	NA	NA	NA	NA	NA	Pc22g21700	gene	1805881	1807248	←	Pc22g21700	-0.553908	-0.947352	-0.163877	cAMP receptor Car4	345	20	1.38762e-171	60.15%	1	P:growth or development of symbiont on or near host	-	G3DSA:1.20.1070.10 (GENE3D), SSF81321 (SUPERFAMILY)	Pc22g21690	gene	1808188	1808796	←	Pc22g21690	-0.223875	0.656307	-1.07937	---NA---	174	1	4.49425e-40	100.0%
Merged-P2_niaD18_chr4-972352-2	P2_niaD18_chr1	chr1	6869706	6869820	+	6869763	VelA_shaking1_peaks.txt|VelA_shaking2_peaks.txt	2	P2_niaD18_chr1-349	P2_niaD18_chr1-468	P2_niaD18_chr1	469	Pc18g05780	gene	6869166	6871051	f	Pc18g05770	gene	6867453	6868777	→	Pc18g05770	0.267137	0.45074	0.497298	methionine aminopeptidase	376	20	0.0	88.6%	5	P:proteolysis; F:cobalt ion binding; F:metalloexopeptidase activity; F:aminopeptidase activity; F:methionyl aminopeptidase activity	EC:3.4.11.0; EC:3.4.11.18	IPR000994 (G3DSA:3.90.230.GENE3D); IPR001714 (PRINTS); IPR002467 (PTHR10804:PANTHER)	Pc18g05790	gene	6871668	6875033	→	Pc18g05790	-0.0707361	0.0667459	0.177063	EF hand domain protein	1121	20	0.0	75.25%
Merged-P2_niaD18_chr3-3162933-2	P2_niaD18_chr2	chr2	6698026	6698149	+	6698088	VelA_shaking1_peaks.txt|VelA_shaking2_peaks.txt	2	P2_niaD18_chr2-207	P2_niaD18_chr2-308	P2_niaD18_chr2	467	NA	NA	NA	NA	NA	Pc21g08460	gene	6697192	6697796	←	Pc21g08460	-1.34965	-0.808911	-1.63754	---NA---	179	12	7.22091e-99	6.79167e+13	0	-		no IPS match	Pc21g08470	gene	6698739	6699347	→	Pc21g08470	-1.50707	-1.22826	-2.07323	acyl-CoA N-acyltransferase	202	20	1.24398e-113	56.05%
Merged-P2_niaD18_chr3-3999665-2	P2_niaD18_chr2	chr2	10342132	10342329	+	10342231	VelA_shaking1_peaks.txt|VelA_shaking2_peaks.txt	2	P2_niaD18_chr2-213	P2_niaD18_chr2-315	P2_niaD18_chr2	462	Pc21g23890	gene	10341889	10342292	r	Pc21g23880	gene	10340230	10341391	←	Pc21g23880	-0.419814	0.0692908	0.345712	ADP-ribosylation crystallin j1	356	20	8.59032e-161	49.85%	5	F:hydrolase activity; P:metabolic process; F:ADP-ribosyl-[dinitrogen reductase] hydrolase activity; F:hydrolase activity, acting on glycosyl bonds; P:nitrogen fixation		IPR005502 (PFAM); PTHR16222 (PANTHER)	Pc21g23900	gene	10342798	10343337	→	Pc21g23900	-0.589025	0.248843	0.327262	protease synthase / sporulation negative regulatory protein pai 1	179	20	7.10553e-97	55.7%
Merged-P2_niaD18_chr4-640481-2	P2_niaD18_chr2	chr2	6361431	6361617	+	6361524	VelA_shaking1_peaks.txt|VelA_shaking2_peaks.txt	2	P2_niaD18_chr2-215	P2_niaD18_chr2-314	P2_niaD18_chr2	454	NA	NA	NA	NA	NA	Pc21g06960	gene	6356516	6360076	→	Pc21g06960	-0.355411	-0.236109	-0.24655	WD repeat protein	1014	20	0.0	69.6%	2	F:kinase activity; F:nucleotide binding	-	IPR001680 (PFAM); IPR011046 (SUPERFAMILY); IPR015943 (G3DSA:2.130.10.GENE3D); IPR017986 (PROFILE); PD000018 (PRODOM), PR00320 (PRINTS), PTHR19862 (PANTHER), PTHR19862:SF3 (PANTHER)	Pc21g06970	gene	6362011	6363708	→	Pc21g06970	-0.15912	0.182005	0.154249	TPR domain protein	565	20	0.0	75.25%
Merged-P2_niaD18_chr3-3989217-2	P2_niaD18_chr2	chr2	7657602	7657704	+	7657653	VelA_shaking1_peaks.txt|VelA_shaking2_peaks.txt	2	P2_niaD18_chr2-239	P2_niaD18_chr2-294	P2_niaD18_chr2	453	NA	NA	NA	NA	NA	Pc21g12370	gene	7653560	7653964	→	Pc21g12370	-0.113736	-0.216899	0.212999	multidrug resistance-associated protein	102	20	5.10393e-48	67.65%	1	F:nucleoside-triphosphatase activity	EC:3.6.1.15	G3DSA:3.40.50.300 (GENE3D), PTHR19242 (PANTHER), PTHR19242:SF3 (PANTHER), SSF52540 (SUPERFAMILY)	Pc21g12390	gene	7657877	7659468	→	Pc21g12390	-0.302701	-0.0287198	1.36303	glycosyl hydrolase	464	20	0.0	64.05%
Merged-P2_niaD18_chr1-12579361-2	P2_niaD18_chr2	chr2	7010011	7010131	+	7010071	VelA_shaking1_peaks.txt|VelA_shaking2_peaks.txt	2	P2_niaD18_chr2-319	P2_niaD18_chr2-247	P2_niaD18_chr2	448	NA	NA	NA	NA	NA	Pc21g09730	gene	7008810	7009897	←	Pc21g09730	-1.40895	0.377701	-0.00446717	short-chain dehydrogenase reductase family protein	308	20	0.0	82.65%	3	F:oxidoreductase activity; P:oxidation-reduction process; F:binding	-	IPR002198 (PRINTS); IPR002347 (PRINTS); IPR016040 (G3DSA:3.40.50.GENE3D); PTHR19410:SF77 (PANTHER)	Pc21g09740	gene	7010836	7011708	→	Pc21g09740	-0.584748	-0.1329	0.468385	esterase/lipase	290	20	6.73114e-166	59.15%
Merged-P2_niaD18_chr1-9961932-2	P2_niaD18_chr1	chr1	5912870	5912971	+	5912921	VelA_shaking1_peaks.txt|VelA_shaking2_peaks.txt	2	P2_niaD18_chr1-356	P2_niaD18_chr1-516	P2_niaD18_chr1	443	NA	NA	NA	NA	NA	Pc18g01750	gene	5911632	5912073	←	Pc18g01750	0.33469	0.152237	0.48825	60s ribosomal protein l22	124	20	2.60805e-45	93.0%	4	C:ribosome; F:structural constituent of ribosome; P:translation; P:ribosome biogenesis	EC:3.6.5.3	IPR002671 (PANTHER); PD007306 (PRODOM)	Pc18g01760	gene	5913540	5914142	→	Pc18g01760	0.164632	0.106257	0.113066	pre-mRNA splicing factor dim1	143	20	1.95604e-75	95.6%
Merged-P2_niaD18_chr1-2138784-2	P2_niaD18_chr4	chr4	2664685	2664852	+	2664769	VelA_shaking1_peaks.txt|VelA_shaking2_peaks.txt	2	P2_niaD18_chr4-63	P2_niaD18_chr4-126	P2_niaD18_chr4	443	NA	NA	NA	NA	NA	Pc13g14360	gene	2662623	2664056	→	Pc13g14360	-0.604698	0.264447	-0.187844	metal-dependent hydrolase	477	20	0.0	57.95%	1	F:hydrolase activity		IPR006680 (PFAM); IPR011059 (SUPERFAMILY); G3DSA:2.30.40.10 (GENE3D), G3DSA:3.20.20.140 (GENE3D), PTHR11271 (PANTHER), PTHR11271:SF7 (PANTHER), SSF51556 (SUPERFAMILY)	Pc13g14370	gene	2665041	2666493	→	Pc13g14370	-0.251335	0.296742	-0.624089	delta-9 acyl-CoA desaturase	425	20	0.0	86.15%
Merged-P2_niaD18_chr2-7840534-2	P2_niaD18_chr4	chr4	2028029	2028158	+	2028094	VelA_shaking1_peaks.txt|VelA_shaking2_peaks.txt	2	P2_niaD18_chr4-86	P2_niaD18_chr4-99	P2_niaD18_chr4	442	NA	NA	NA	NA	NA	Pc13g11840	gene	2027292	2027732	←	Pc13g11840	0.064565	-0.00464037	0.327742	---NA---	149	1	1.54418e-77	100.0%	0	-		no IPS match	Pc13g11850	gene	2028447	2029919	←	Pc13g11850	-0.28122	-0.374454	-0.726149	duf6 domain protein	442	20	0.0	78.1%
Merged-P2_niaD18_chr1-1642237-2	P2_niaD18_chr3	chr3	1724665	1724797	+	1724731	VelA_shaking1_peaks.txt|VelA_shaking2_peaks.txt	2	P2_niaD18_chr3-218	P2_niaD18_chr3-238	P2_niaD18_chr3	439	Pc12g07310	gene	1723250	1725222	r	Pc12g07300	gene	1722433	1722815	→	Pc12g07300	-0.12633	1.41012	-0.160205	cyanovirin-N family protein	101	20	7.27379e-47	57.05%	0	-		IPR011058 (G3DSA:2.30.60.GENE3D)	Pc12g07320	gene	1725436	1726008	←	Pc12g07320	0.333586	0.0896901	-0.164528	---NA---	108	1	1.23273e-44	100.0%
Merged-P2_niaD18_chr1-10172038-2	P2_niaD18_chr1	chr1	3280107	3280211	+	3280159	VelA_shaking1_peaks.txt|VelA_shaking2_peaks.txt	2	P2_niaD18_chr1-311	P2_niaD18_chr1-642	P2_niaD18_chr1	438	NA	NA	NA	NA	NA	Pc22g15550	gene	3278530	3280009	←	Pc22g15550	-0.0161858	0.136015	0.19457	squalene monooxygenase erg1	474	20	0.0	80.05%	6	F:squalene monooxygenase activity; C:integral to membrane; F:flavin adenine dinucleotide binding; P:oxidation-reduction process; P:steroid biosynthetic process; P:terpenoid biosynthetic process	-	IPR003042 (PRINTS); IPR006076 (PFAM); IPR013698 (PFAM); G3DSA:3.50.50.60 (GENE3D), PTHR13847 (PANTHER), PTHR13847:SF11 (PANTHER), SSF51905 (SUPERFAMILY)	Pc22g15540	gene	3280350	3283247	←	Pc22g15540	0.397173	0.315347	0.650313	pentatricopeptide repeat protein	965	20	0.0	56.7%
Merged-P2_niaD18_chr1-436424-2	P2_niaD18_chr1	chr1	10572782	10572882	+	10572832	VelA_shaking1_peaks.txt|VelA_shaking2_peaks.txt	2	P2_niaD18_chr1-388	P2_niaD18_chr1-529	P2_niaD18_chr1	437	NA	NA	NA	NA	NA	Pc16g12080	gene	10570745	10571518	←	Pc16g12080	1.84463	2.92648	1.69548	allergen asp f 4	257	20	2.34743e-75	74.25%	0	-		SignalP (SIGNALP)	Pc16g12070	gene	10573142	10573387	→	Pc16g12070	0.0831963	0.127882	-0.113568	---NA---	81	18	2.65072e-36	578333333333333
Merged-P2_niaD18_chr1-12131376-2	P2_niaD18_chr2	chr2	5793430	5793539	+	5793485	VelA_shaking1_peaks.txt|VelA_shaking2_peaks.txt	2	P2_niaD18_chr2-293	P2_niaD18_chr2-288	P2_niaD18_chr2	434	NA	NA	NA	NA	NA	Pc21g04480	gene	5792046	5793176	←	Pc21g04480	-0.0318526	0.0644316	0.547058	peroxisome biosynthesis protein Pex10	376	20	0.0	78.55%	4	C:peroxisomal membrane; F:protein binding; F:zinc ion binding; P:peroxisome organization	-	IPR001841 (SMART); IPR006845 (PFAM); IPR013083 (G3DSA:3.30.40.GENE3D); IPR017907 (PROSITE); PTHR23350 (PANTHER), PF00097 (PFAM), SSF57850 (SUPERFAMILY)	Pc21g04490	gene	5794033	5795533	→	Pc21g04490	0.0341295	-0.0459558	-0.041901	protein-ER retention protein Erd1	403	20	0.0	71.8%
Merged-P2_niaD18_chr3-4854302-2	P2_niaD18_chr1	chr1	6512398	6512501	+	6512450	VelA_shaking1_peaks.txt|VelA_shaking2_peaks.txt	2	P2_niaD18_chr1-396	P2_niaD18_chr1-521	P2_niaD18_chr1	434	NA	NA	NA	NA	NA	Pc18g04260	gene	6510597	6512014	←	Pc18g04260	0.0604385	0.072493	-0.12574	cell wall glucanase	433	20	0.0	77.6%	6	C:anchored to membrane; F:hydrolase activity, hydrolyzing O-glycosyl compounds; P:carbohydrate metabolic process; C:plasma membrane; C:cell wall; P:cell wall organization	EC:3.2.1.0	IPR000757 (PFAM); IPR008985 (SUPERFAMILY); IPR013320 (G3DSA:2.60.120.GENE3D); IPR017168 (PIR); PTHR10963 (PANTHER), PTHR10963:SF5 (PANTHER)	Pc18g04280	gene	6516869	6518111	→	Pc18g04280	0.450681	-0.192593	-0.247657	---NA---	371	1	0.0	100.0%
Merged-P2_niaD18_chr2-6189452-2	P2_niaD18_chr3	chr3	4190627	4190787	+	4190707	VelA_shaking1_peaks.txt|VelA_shaking2_peaks.txt	2	P2_niaD18_chr3-251	P2_niaD18_chr3-216	P2_niaD18_chr3	432	NA	NA	NA	NA	NA	Pc22g05200	gene	4188057	4189729	←	Pc22g05200	-0.212602	0.106748	0.359586	vacuolar protein sorting-associated protein	354	20	3.37057e-162	95.45%	2	C:retromer complex; P:vacuolar transport	-	IPR005377 (PTHR12233:PANTHER); PTHR12233 (PANTHER)	Pc22g05190	gene	4191337	4192145	→	Pc22g05190	-1.0468	-0.313723	-0.373973	thermoresistant gluconokinase family protein	233	20	2.97735e-124	74.2%
Merged-P2_niaD18_chr3-5160592-2	P2_niaD18_chr1	chr1	4496086	4496230	+	4496158	VelA_shaking1_peaks.txt|VelA_shaking2_peaks.txt	2	P2_niaD18_chr1-353	P2_niaD18_chr1-606	P2_niaD18_chr1	431	NA	NA	NA	NA	NA	Pc22g10300	gene	4493959	4495889	←	Pc22g10300	0.376353	0.0795279	-0.0844835	---NA---	489	18	0.0	553888888888888	3	F:molecular_function; P:biological_process; C:cellular_component		IPR001487 (G3DSA:1.20.920.GENE3D); PTHR10799 (PANTHER), PTHR10799:SF76 (PANTHER)	Pc22g10290	gene	4496716	4497214	→	Pc22g10290	0.0180372	0.0196223	-0.00124203	cyclin-dependent kinases regulatory subunit	114	20	1.21286e-55	91.0%
Merged-P2_niaD18_chr4-1294727-2	P2_niaD18_chr2	chr2	4138666	4138776	+	4138721	VelA_shaking1_peaks.txt|VelA_shaking2_peaks.txt	2	P2_niaD18_chr2-266	P2_niaD18_chr2-307	P2_niaD18_chr2	429	NA	NA	NA	NA	NA	Pc24g02890	gene	4138022	4138252	→	Pc24g02890	2.14854	0.604754	0.480982	---NA---	76	3	1.99916e-31	75.0%	0	-		tmhmm (TMHMM)	Pc24g02870	gene	4140537	4141252	→	Pc24g02870	0.0647353	-0.168944	-0.0129258	---NA---	195	2	2.47656e-106	89.5%
Merged-P2_niaD18_chr1-5585226-2	P2_niaD18_chr1	chr1	3317735	3317903	+	3317819	VelA_shaking1_peaks.txt|VelA_shaking2_peaks.txt	2	P2_niaD18_chr1-479	P2_niaD18_chr1-459	P2_niaD18_chr1	425	NA	NA	NA	NA	NA	Pc22g15400	gene	3314431	3315896	←	Pc22g15400	0.114537	-0.230897	-1.38801	toxin biosynthesis protein	436	20	0.0	58.95%	0	-		no IPS match	Pc22g15390	gene	3319495	3326788	→	Pc22g15390	-2.4822	-0.538817	-0.248715	alpha-glucan synthase Ags2	2380	20	0.0	76.65%
Merged-P2_niaD18_chr1-976021-2	P2_niaD18_chr4	chr4	2026815	2026934	+	2026875	VelA_shaking1_peaks.txt|VelA_shaking2_peaks.txt	2	P2_niaD18_chr4-84	P2_niaD18_chr4-113	P2_niaD18_chr4	425	NA	NA	NA	NA	NA	Pc13g11830	gene	2026205	2026589	→	Pc13g11830	0.0152915	-0.240792	-0.175183	---NA---	101	1	2.00695e-28	100.0%	0	-		no IPS match	Pc13g11840	gene	2027292	2027732	←	Pc13g11840	0.064565	-0.00464037	0.327742	---NA---	149	1	1.54418e-77	100.0%
Merged-P2_niaD18_chr2-6829108-2	P2_niaD18_chr1	chr1	13442039	13442162	+	13442101	VelA_shaking1_peaks.txt|VelA_shaking2_peaks.txt	2	P2_niaD18_chr1-376	P2_niaD18_chr1-572	P2_niaD18_chr1	424	NA	NA	NA	NA	NA	Pc15g00620	gene	13435191	13437431	→	Pc15g00620	0.203	-0.00607822	0.245174	origin recognition complex subunit	723	20	0.0	74.2%	2	F:ATP binding; F:nucleoside-triphosphatase activity	EC:3.6.1.15	IPR003593 (SMART); G3DSA:3.40.50.300 (GENE3D), PTHR12087 (PANTHER), SSF52540 (SUPERFAMILY)	Pc15g00610	gene	13443196	13444740	←	Pc15g00610	0.180966	-0.210101	0.0109642	---NA---	210	1	7.95359e-116	100.0%
Merged-P2_niaD18_chr1-4263954-2	P2_niaD18_chr1	chr1	1522667	1522781	+	1522724	VelA_shaking1_peaks.txt|VelA_shaking2_peaks.txt	2	P2_niaD18_chr1-522	P2_niaD18_chr1-443	P2_niaD18_chr1	421	NA	NA	NA	NA	NA	Pc22g22920	gene	1521417	1522476	→	Pc22g22920	0.179826	-0.560592	-0.52944	---NA---	277	20	2.41858e-156	63.6%	0	-		SSF53335 (SUPERFAMILY)	Pc22g22910	gene	1522947	1524502	→	Pc22g22910	0.306927	-0.0787943	0.180592	LysR family regulatory protein	497	20	0.0	58.8%
Merged-P2_niaD18_chr2-8832355-2	P2_niaD18_chr4	chr4	2532331	2532461	+	2532396	VelA_shaking1_peaks.txt|VelA_shaking2_peaks.txt	2	P2_niaD18_chr4-66	P2_niaD18_chr4-133	P2_niaD18_chr4	419	NA	NA	NA	NA	NA	Pc13g13890	gene	2526580	2528069	←	Pc13g13890	1.24565	0.736975	0.732198	---NA---	457	20	0.0	55.7%	5	P:regulation of transcription, DNA-dependent; F:transferase activity, transferring acyl groups other than amino-acyl groups; F:RNA polymerase II transcription factor activity; C:nucleus; F:DNA binding		PTHR23028 (PANTHER), PTHR23028:SF2 (PANTHER)	Pc13g13910	gene	2532649	2534344	→	Pc13g13910	0.434881	0.356815	0.0714202	duf580 domain protein	546	20	0.0	82.8%
Merged-P2_niaD18_chr3-1706238-2	P2_niaD18_chr1	chr1	12907234	12907360	+	12907297	VelA_shaking1_peaks.txt|VelA_shaking2_peaks.txt	2	P2_niaD18_chr1-428	P2_niaD18_chr1-538	P2_niaD18_chr1	419	NA	NA	NA	NA	NA	Pc06g00630	gene	12905273	12906862	→	Pc06g00630	-	-	-	---NA---	442	20	0.0	57.6%	1	P:mycelium development	-	SSF53474 (SUPERFAMILY)	Pc06g00620	gene	12907978	12909638	→	Pc06g00620	-	-	-	GMP synthase	388	20	2.21076e-158	56.85%
Merged-P2_niaD18_chr3-587511-2	P2_niaD18_chr3	chr3	587447	587575	+	587511	VelA_shaking1_peaks.txt|VelA_shaking2_peaks.txt	2	P2_niaD18_chr3-204	P2_niaD18_chr3-275	P2_niaD18_chr3	417	NA	NA	NA	NA	NA	Pc12g02600	gene	583091	586802	←	Pc12g02600	-	-	-	chitin synthase F	1202	20	0.0	82.15%	7	F:heme binding; C:integral to membrane; F:transition metal ion binding; P:cell wall organization; F:chitin synthase activity; C:plasma membrane; P:chitin biosynthetic process	EC:2.4.1.16	IPR001199 (PFAM); IPR004835 (PFAM); PTHR22914 (PANTHER)	Pc12g02610	gene	588408	589102	→	Pc12g02610	-	-	-	---NA---	105	1	7.40748e-27	100.0%
Merged-P2_niaD18_chr3-123466-2	P2_niaD18_chr2	chr2	6684168	6684302	+	6684235	VelA_shaking1_peaks.txt|VelA_shaking2_peaks.txt	2	P2_niaD18_chr2-233	P2_niaD18_chr2-396	P2_niaD18_chr2	416	NA	NA	NA	NA	NA	Pc21g08370	gene	6682284	6683096	←	Pc21g08370	0.479002	0.462046	0.470507	glycophorin A domain protein	252	20	9.23601e-102	52.7%	0	-		tmhmm (TMHMM)	Pc21g08380	gene	6684466	6686478	→	Pc21g08380	-0.450961	-0.143082	-0.301965	C6 finger domain protein	671	16	0.0	5956.25
Merged-P2_niaD18_chr1-12944606-2	P2_niaD18_chr1	chr1	1305660	1305811	+	1305736	VelA_shaking1_peaks.txt|VelA_shaking2_peaks.txt	2	P2_niaD18_chr1-498	P2_niaD18_chr1-498	P2_niaD18_chr1	411	Pc22g23890	gene	1305643	1305900	f	Pc22g23900	gene	1303136	1304630	←	Pc22g23900	-0.686197	-0.0786794	-0.00753902	integral membrane protein	382	20	0.0	59.15%	3	F:molecular_function; P:signal transduction; C:cellular_component		SignalP (SIGNALP), tmhmm (TMHMM)	Pc22g23880	gene	1306232	1309467	→	Pc22g23880	-0.883543	-0.48958	-0.745993	DNA repair protein	972	20	0.0	84.5%
Merged-P2_niaD18_chr3-4105081-2	P2_niaD18_chr1	chr1	1100981	1101084	+	1101033	VelA_shaking1_peaks.txt|VelA_shaking2_peaks.txt	2	P2_niaD18_chr1-409	P2_niaD18_chr1-578	P2_niaD18_chr1	410	NA	NA	NA	NA	NA	Pc22g24730	gene	1098364	1099674	←	Pc22g24730	0.864343	0.495762	0.960464	oleate delta-12 desaturase	395	20	0.0	72.15%	3	P:oxidation-reduction process; F:oxidoreductase activity; P:lipid metabolic process	-	IPR005804 (PFAM); PD001081 (PRODOM)	Pc22g24720	gene	1101713	1103680	←	Pc22g24720	0.0541261	-0.0600842	0.154114	MFS peptide transporter	596	20	0.0	72.85%
Merged-P2_niaD18_chr2-8649563-2	P2_niaD18_chr3	chr3	1246814	1246944	+	1246879	VelA_shaking1_peaks.txt|VelA_shaking2_peaks.txt	2	P2_niaD18_chr3-200	P2_niaD18_chr3-287	P2_niaD18_chr3	410	NA	NA	NA	NA	NA	Pc12g05370	gene	1246104	1246623	←	Pc12g05370	-0.23717	-0.122964	-0.316384	autophagic death protein aut7	118	20	2.40603e-57	98.6%	7	P:autophagic cell death; C:vacuolar membrane; P:ubiquitin cycle; P:pathogenesis; C:cytoplasmic vesicle; P:positive regulation of macroautophagy; P:protein transport	-	IPR004241 (PANTHER); G3DSA:3.10.20.90 (GENE3D), PTHR10969:SF4 (PANTHER), SSF54236 (SUPERFAMILY)	Pc12g05380	gene	1247315	1248685	→	Pc12g05380	0.0256744	0.144303	0.0269217	co-proporphyrinogen III oxidase	438	20	0.0	85.85%
Merged-P2_niaD18_chr4-2950277-2	P2_niaD18_chr3	chr3	153094	153237	+	153166	VelA_shaking1_peaks.txt|VelA_shaking2_peaks.txt	2	P2_niaD18_chr3-182	P2_niaD18_chr3-323	P2_niaD18_chr3	409	NA	NA	NA	NA	NA	Pc12g00610	gene	149484	151904	←	Pc12g00610	-	-	-	small oligopeptide transporter	788	20	0.0	76.55%	7	P:induction of conjugation upon nitrogen starvation; P:oligopeptide transport; F:oligopeptide transporter activity; P:growth or development of symbiont on or near host; C:integral to membrane; C:endoplasmic reticulum; P:protein transport	-	IPR004648 (TIGRFAMs); IPR004813 (PFAM); PTHR22601 (PANTHER)	Pc12g00620	gene	154132	156603	←	Pc12g00620	-	-	-	C6 transcription factor	663	20	0.0	55.75%
Merged-P2_niaD18_chr3-208742-2	P2_niaD18_chr2	chr2	2353541	2353659	+	2353600	VelA_shaking1_peaks.txt|VelA_shaking2_peaks.txt	2	P2_niaD18_chr2-264	P2_niaD18_chr2-370	P2_niaD18_chr2	407	NA	NA	NA	NA	NA	Pc20g05760	gene	2351641	2352186	←	Pc20g05760	1.38936	0.906571	0.667273	benzoate 4-monooxygenase cytochrome p450	162	20	8.86338e-79	65.65%	5	F:monooxygenase activity; F:iron ion binding; F:electron carrier activity; F:heme binding; P:electron transport	-	IPR001128 (PANTHER); PTHR19383:SF11 (PANTHER)	Pc20g05750	gene	2354055	2354898	→	Pc20g05750	1.44944	-0.096918	-1.847	3-ketoacyl-(acyl-carrier-protein) reductase	261	20	5.59121e-140	67.55%
Merged-P2_niaD18_chr1-2962411-2	P2_niaD18_chr1	chr1	10529873	10529985	+	10529929	VelA_shaking1_peaks.txt|VelA_shaking2_peaks.txt	2	P2_niaD18_chr1-440	P2_niaD18_chr1-561	P2_niaD18_chr1	407	NA	NA	NA	NA	NA	Pc16g12210	gene	10524572	10526223	←	Pc16g12210	-0.233094	-0.211065	-1.02596	---NA---	493	20	0.0	67.6%	2	P:metabolic process; F:oxidoreductase activity		IPR016160 (PROSITE)	Pc16g12200	gene	10531192	10531983	→	Pc16g12200	-0.62835	-0.45601	-0.0140934	NAD dependent epimerase	263	20	2.04833e-146	63.45%
Merged-P2_niaD18_chr1-13266233-2	P2_niaD18_chr2	chr2	2126587	2126701	+	2126644	VelA_shaking1_peaks.txt|VelA_shaking2_peaks.txt	2	P2_niaD18_chr2-292	P2_niaD18_chr2-342	P2_niaD18_chr2	406	NA	NA	NA	NA	NA	Pc20g06730	gene	2126185	2126487	←	Pc20g06730	-0.030651	-0.11862	0.110624	---NA---	100	1	2.97162e-39	100.0%	0	-		SignalP (SIGNALP)	Pc20g06720	gene	2127612	2128528	→	Pc20g06720	-0.152459	-0.0593513	0.886809	fumarylacetoacetate hydrolase family protein	231	20	1.06605e-116	87.45%
Merged-P2_niaD18_chr1-6613878-2	P2_niaD18_chr2	chr2	3780788	3780931	+	3780860	VelA_shaking1_peaks.txt|VelA_shaking2_peaks.txt	2	P2_niaD18_chr2-252	P2_niaD18_chr2-395	P2_niaD18_chr2	403	NA	NA	NA	NA	NA	Pc17g00080	gene	3777525	3778749	←	Pc17g00080	-0.508643	0.142714	0.0177777	---NA---	391	20	0.0	53.5%	3	P:growth or development of symbiont on or near host; F:molecular_function; C:cellular_component		SignalP (SIGNALP)	Pc17g00110	gene	3790369	3791184	←	Pc17g00110	-0.563129	-0.00323635	0.0303899	---NA---	275	7	8.40731e-156	8.74286e+13
Merged-P2_niaD18_chr2-6129233-2	P2_niaD18_chr1	chr1	11911800	11911919	+	11911860	VelA_shaking1_peaks.txt|VelA_shaking2_peaks.txt	2	P2_niaD18_chr1-528	P2_niaD18_chr1-512	P2_niaD18_chr1	396	NA	NA	NA	NA	NA	Pc23g00420	gene	11909508	11911418	→	Pc23g00420	0.251611	-0.0819822	0.233377	CP2 transcription factor	636	20	0.0	62.9%	0	-		IPR007604 (PFAM); PTHR11037 (PANTHER), PTHR11037:SF3 (PANTHER)	Pc23g00400	gene	11916504	11917421	→	Pc23g00400	-0.0680912	1.19475	0.189783	C2H2 type conidiation transcription factor BrlA	305	20	0.0	72.75%
Merged-P2_niaD18_chr1-3210727-2	P2_niaD18_chr2	chr2	8396324	8396440	+	8396382	VelA_shaking1_peaks.txt|VelA_shaking2_peaks.txt	2	P2_niaD18_chr2-308	P2_niaD18_chr2-348	P2_niaD18_chr2	390	NA	NA	NA	NA	NA	Pc21g15560	gene	8395036	8396178	←	Pc21g15560	-0.727443	-0.390017	-0.973194	ribokinase	380	20	0.0	75.05%	3	P:D-ribose metabolic process; F:ribokinase activity; P:pentose-phosphate shunt	EC:2.7.1.15	IPR002139 (PRINTS); IPR011611 (PFAM); G3DSA:3.40.1190.20 (GENE3D), PTHR10584 (PANTHER), PTHR10584:SF29 (PANTHER), SSF53613 (SUPERFAMILY)	Pc21g15570	gene	8398192	8399254	←	Pc21g15570	0.427989	-0.147222	0.0942981	---NA---	301	4	1.09237e-169	63.0%
Merged-P2_niaD18_chr1-7356038-2	P2_niaD18_chr2	chr2	2261073	2261214	+	2261144	VelA_shaking1_peaks.txt|VelA_shaking2_peaks.txt	2	P2_niaD18_chr2-342	P2_niaD18_chr2-329	P2_niaD18_chr2	390	NA	NA	NA	NA	NA	Pc20g06110	gene	2259264	2260223	←	Pc20g06110	-0.0196182	0.860436	0.591847	endo alpha-1,4 polygalactosaminidase	319	20	4.10639e-150	72.75%	0	-		IPR004352 (PFAM)	Pc20g06100	gene	2262033	2262890	→	Pc20g06100	0.301606	-0.146705	-0.0779346	---NA---	133	1	2.29896e-67	100.0%
Merged-P2_niaD18_chr2-5979520-2	P2_niaD18_chr2	chr2	3413899	3414033	+	3413966	VelA_shaking1_peaks.txt|VelA_shaking2_peaks.txt	2	P2_niaD18_chr2-268	P2_niaD18_chr2-416	P2_niaD18_chr2	387	NA	NA	NA	NA	NA	Pc20g01070	gene	3412659	3413353	→	Pc20g01070	0.0174872	0.238646	-0.132667	TRAPP complex subunit Bet5	161	20	9.93205e-86	82.7%	2	P:ER to Golgi vesicle-mediated transport; C:cis-Golgi network	-	IPR007233 (PANTHER); IPR011012 (SUPERFAMILY); PTHR23249:SF9 (PANTHER)	Pc20g01060	gene	3418308	3419960	→	Pc20g01060	-0.252855	0.262312	0.194021	serine threonine protein	531	20	0.0	85.3%
Merged-P2_niaD18_chr1-13317168-2	P2_niaD18_chr3	chr3	2763946	2764096	+	2764021	VelA_shaking1_peaks.txt|VelA_shaking2_peaks.txt	2	P2_niaD18_chr3-228	P2_niaD18_chr3-289	P2_niaD18_chr3	385	Pc12g11580	gene	2763105	2764419	f	Pc12g11570	gene	2758880	2762736	←	Pc12g11570	-0.287199	-0.00577515	-0.472305	snf2 family helicase	1229	20	0.0	69.05%	5	F:DNA binding; F:ATP binding; F:helicase activity; F:protein binding; F:zinc ion binding	-	IPR000330 (PFAM); IPR001650 (PFAM); IPR001841 (PROFILE); IPR014001 (SMART); IPR014021 (PROFILE); G3DSA:3.40.50.300 (GENE3D), PTHR10799 (PANTHER), PTHR10799:SF61 (PANTHER), SSF52540 (SUPERFAMILY)	Pc12g11590	gene	2764489	2766847	←	Pc12g11590	0.16563	0.145717	-0.0140164	phosphatidylinositol 4-kinase type II subunit	768	20	0.0	77.45%
Merged-P2_niaD18_chr2-9565837-2	P2_niaD18_chr3	chr3	5120282	5120389	+	5120336	VelA_shaking1_peaks.txt|VelA_shaking2_peaks.txt	2	P2_niaD18_chr3-203	P2_niaD18_chr3-349	P2_niaD18_chr3	383	NA	NA	NA	NA	NA	Pc22g01180	gene	5118718	5120069	←	Pc22g01180	2.22184	1.55792	1.01669	---NA---	328	15	1.44537e-175	54.0%	0	-		SignalP (SIGNALP), tmhmm (TMHMM)	Pc22g01170	gene	5121110	5122554	→	Pc22g01170	4.45014	4.57755	4.52597	O-methyltransferase	402	20	0.0	61.9%
Merged-P2_niaD18_chr1-12636861-2	P2_niaD18_chr2	chr2	2266523	2266623	+	2266573	VelA_shaking1_peaks.txt|VelA_shaking2_peaks.txt	2	P2_niaD18_chr2-357	P2_niaD18_chr2-321	P2_niaD18_chr2	381	NA	NA	NA	NA	NA	Pc20g06090	gene	2263222	2265824	←	Pc20g06090	-0.120175	0.298282	-1.11896	extracellular serine-rich protein	847	20	0.0	70.6%	1	F:phosphopantetheine binding		IPR006162 (PROSITE); SignalP (SIGNALP)	Pc20g06080	gene	2267620	2276399	→	Pc20g06080	-0.438486	0.190236	-0.261217	glycosyl transferase	2873	20	0.0	72.6%
Merged-P2_niaD18_chr1-5304900-2	P2_niaD18_chr4	chr4	2210451	2210553	+	2210502	VelA_shaking1_peaks.txt|VelA_shaking2_peaks.txt	2	P2_niaD18_chr4-89	P2_niaD18_chr4-130	P2_niaD18_chr4	380	NA	NA	NA	NA	NA	Pc13g12620	gene	2206609	2208961	→	Pc13g12620	0.29259	0.146183	0.285193	M protein repeat protein	743	20	0.0	79.9%	0	-		IPR008672 (PFAM); PD013253 (PRODOM), PTHR23168 (PANTHER)	Pc13g12630	gene	2211491	2214640	←	Pc13g12630	0.163036	-0.040068	-0.14527	Fes/CIP4 homology domain protein	888	20	0.0	67.35%
Merged-P2_niaD18_chr2-981130-2	P2_niaD18_chr1	chr1	13363838	13363964	+	13363901	VelA_shaking1_peaks.txt|VelA_shaking2_peaks.txt	2	P2_niaD18_chr1-616	P2_niaD18_chr1-507	P2_niaD18_chr1	379	NA	NA	NA	NA	NA	Pc15g00990	gene	13362377	13363651	→	Pc15g00990	0.251197	1.38461	1.17945	tyrosinase central domain protein	367	20	0.0	63.3%	2	P:metabolic process; F:oxidoreductase activity	-	IPR002227 (PRINTS); IPR008922 (G3DSA:1.10.1280.GENE3D); PTHR11474 (PANTHER), PTHR11474:SF1 (PANTHER)	Pc15g00980	gene	13364321	13365223	→	Pc15g00980	-0.9494	-0.385573	-1.45459	---NA---	300	1	7.40397e-23	100.0%
Merged-P2_niaD18_chr2-647398-2	P2_niaD18_chr1	chr1	3729350	3729468	+	3729409	VelA_shaking1_peaks.txt|VelA_shaking2_peaks.txt	2	P2_niaD18_chr1-690	P2_niaD18_chr1-467	P2_niaD18_chr1	376	NA	NA	NA	NA	NA	Pc22g13590	gene	3727348	3729270	←	Pc22g13590	-0.417966	-0.0339645	-0.53164	transketolase domain protein	640	20	0.0	77.3%	2	P:metabolic process; F:catalytic activity	-	IPR005474 (PFAM); IPR005475 (PFAM); IPR005476 (PFAM); IPR009014 (SUPERFAMILY); IPR015941 (G3DSA:3.40.50.GENE3D); G3DSA:3.40.50.970 (GENE3D), PTHR11624 (PANTHER), PTHR11624:SF2 (PANTHER), SSF52518 (SUPERFAMILY)	Pc22g13580	gene	3730381	3731909	→	Pc22g13580	-0.930183	-0.158608	0.530478	beta-glucanase Neg1	488	20	0.0	73.15%
Merged-P2_niaD18_chr4-1585728-2	P2_niaD18_chr2	chr2	2809777	2809879	+	2809828	VelA_shaking1_peaks.txt|VelA_shaking2_peaks.txt	2	P2_niaD18_chr2-328	P2_niaD18_chr2-365	P2_niaD18_chr2	375	NA	NA	NA	NA	NA	Pc20g03700	gene	2807307	2809217	→	Pc20g03700	0.398128	0.179512	0.179419	---NA---	636	20	0.0	51.9%	2	P:rRNA modification; F:rRNA methyltransferase activity		IPR001737 (PFAM); G3DSA:3.40.50.150 (GENE3D), SSF53335 (SUPERFAMILY)	Pc20g03690	gene	2810109	2811287	→	Pc20g03690	-1.99005	-1.46055	-2.05602	protein kinase domain-containing protein	392	19	0.0	6.12632e+13
Merged-P2_niaD18_chr1-8196443-2	P2_niaD18_chr2	chr2	3330613	3330733	+	3330673	VelA_shaking1_peaks.txt|VelA_shaking2_peaks.txt	2	P2_niaD18_chr2-310	P2_niaD18_chr2-401	P2_niaD18_chr2	375	NA	NA	NA	NA	NA	Pc20g01460	gene	3329191	3330171	←	Pc20g01460	-0.16881	-0.000193164	-0.469682	integral membrane protein	326	20	0.0	73.65%	0	-		SignalP (SIGNALP), tmhmm (TMHMM)	Pc20g01450	gene	3330890	3332273	←	Pc20g01450	0.0804271	0.130738	-0.0402022	---NA---	390	20	8.68515e-157	57.1%
Merged-P2_niaD18_chr4-431694-2	P2_niaD18_chr1	chr1	8395398	8395517	+	8395458	VelA_shaking1_peaks.txt|VelA_shaking2_peaks.txt	2	P2_niaD18_chr1-599	P2_niaD18_chr1-587	P2_niaD18_chr1	364	NA	NA	NA	NA	NA	Pc13g05240	gene	8390639	8393830	←	Pc13g05240	0.22623	0.404157	-0.557232	---NA---	1063	20	0.0	72.85%	3	F:protein kinase activity; F:ATP binding; P:protein phosphorylation	-	IPR000719 (PROFILE); IPR011009 (SUPERFAMILY); IPR017442 (PFAM); PD000001 (PRODOM), G3DSA:1.10.510.10 (GENE3D), PTHR11042 (PANTHER), PTHR11042:SF6 (PANTHER)	Pc13g05250	gene	8395744	8411301	←	Pc13g05250	-0.0734778	0.183569	0.229495	non-ribosomal siderophore peptide synthase	5081	20	0.0	55.9%
Merged-P2_niaD18_chr1-4227361-2	P2_niaD18_chr2	chr2	6863897	6864044	+	6863971	VelA_shaking1_peaks.txt|VelA_shaking2_peaks.txt	2	P2_niaD18_chr2-340	P2_niaD18_chr2-406	P2_niaD18_chr2	361	NA	NA	NA	NA	NA	Pc21g09080	gene	6861275	6862747	←	Pc21g09080	-0.577358	-0.0265499	-0.574146	cyclin-dependent protein kinase complex component	471	20	0.0	71.85%	1	F:kinase activity		IPR013922 (PFAM)	Pc21g09090	gene	6863993	6864645	←	Pc21g09090	0.10841	0.254693	0.02501	proteasome component	199	20	1.29111e-99	91.65%
Merged-P2_niaD18_chr2-56663-2	P2_niaD18_chr2	chr2	6763996	6764114	+	6764055	VelA_shaking1_peaks.txt|VelA_shaking2_peaks.txt	2	P2_niaD18_chr2-304	P2_niaD18_chr2-471	P2_niaD18_chr2	352	NA	NA	NA	NA	NA	Pc21g08730	gene	6757347	6763093	←	Pc21g08730	-0.166832	0.100032	-0.306745	Rho guanyl nucleotide exchange factor	1898	20	0.0	59.3%	5	F:Rho guanyl-nucleotide exchange factor activity; P:regulation of Rho protein signal transduction; F:protein binding; C:cytoplasm; P:regulation of GTPase activity		IPR000219 (G3DSA:1.20.900.GENE3D); IPR004148 (PFAM); PTHR22834 (PANTHER), PTHR22834:SF6 (PANTHER)	Pc21g08740	gene	6764438	6768411	→	Pc21g08740	0.194079	0.344449	0.0878333	telomerase reverse transcriptase	1164	20	0.0	59.05%
Merged-P2_niaD18_chr1-11975248-2	P2_niaD18_chr1	chr1	5362749	5362858	+	5362804	VelA_shaking1_peaks.txt|VelA_shaking2_peaks.txt	2	P2_niaD18_chr1-509	P2_niaD18_chr1-726	P2_niaD18_chr1	352	NA	NA	NA	NA	NA	Pc12g15920	gene	5359710	5361536	←	Pc12g15920	-0.690868	0.0360657	0.395954	RNA binding protein	608	20	0.0	60.6%	2	F:nucleic acid binding; F:nucleotide binding		IPR000504 (PFAM); IPR012677 (G3DSA:3.30.70.GENE3D); PTHR10432 (PANTHER), SSF54928 (SUPERFAMILY)	Pc12g15930	gene	5363213	5364277	→	Pc12g15930	-0.0158213	0.154355	0.572448	histone acetyltransferase	354	20	0.0	72.9%
Merged-P2_niaD18_chr1-7297630-2	P2_niaD18_chr2	chr2	6894641	6894750	+	6894696	VelA_shaking1_peaks.txt|VelA_shaking2_peaks.txt	2	P2_niaD18_chr2-362	P2_niaD18_chr2-404	P2_niaD18_chr2	351	NA	NA	NA	NA	NA	Pc21g09210	gene	6892325	6894311	→	Pc21g09210	0.667239	0.771549	1.37348	siderochrome-iron transporter	619	20	0.0	71.3%	0	-		IPR011701 (PFAM); IPR016196 (SUPERFAMILY); PTHR10074 (PANTHER), PTHR10074:SF4 (PANTHER)	Pc21g09220	gene	6895479	6897239	→	Pc21g09220	-0.342327	0.32995	0.51311	MFS multidrug transporter	508	20	0.0	76.0%
Merged-P2_niaD18_chr3-471677-2	P2_niaD18_chr1	chr1	10312395	10312506	+	10312451	VelA_shaking1_peaks.txt|VelA_shaking2_peaks.txt	2	P2_niaD18_chr1-511	P2_niaD18_chr1-747	P2_niaD18_chr1	348	Pc16g13130	gene	10311948	10312645	f	Pc16g13140	gene	10308541	10311918	←	Pc16g13140	0.426287	-0.652331	-0.0437306	ankyrin repeat protein	1125	20	0.0	69.6%	3	C:membrane; P:metal ion transport; F:metal ion transmembrane transporter activity		IPR002110 (G3DSA:1.25.40.GENE3D); IPR002523 (PFAM)	Pc16g13120	gene	10312989	10315721	←	Pc16g13120	0.314129	0.0915811	-0.108618	---NA---	885	20	0.0	74.55%
Merged-P2_niaD18_chr3-2367851-2	P2_niaD18_chr1	chr1	2313093	2313209	+	2313151	VelA_shaking1_peaks.txt|VelA_shaking2_peaks.txt	2	P2_niaD18_chr1-553	P2_niaD18_chr1-696	P2_niaD18_chr1	347	NA	NA	NA	NA	NA	Pc22g19610	gene	2310578	2311417	←	Pc22g19610	0.0230136	-0.279495	-0.0451014	---NA---	373	9	0.0	7.11111e+13	0	-		no IPS match	Pc22g19590	gene	2315302	2316192	←	Pc22g19590	-0.0189063	-0.354289	-0.0687663	aflatoxin biosynthesis ketoreductase nor-1	238	20	6.28574e-129	61.25%
Merged-P2_niaD18_chr1-3235699-2	P2_niaD18_chr2	chr2	6810712	6810853	+	6810783	VelA_shaking1_peaks.txt|VelA_shaking2_peaks.txt	2	P2_niaD18_chr2-396	P2_niaD18_chr2-381	P2_niaD18_chr2	343	NA	NA	NA	NA	NA	Pc21g08920	gene	6809097	6810556	←	Pc21g08920	-0.227285	0.472973	1.87935	norsolorinic acid reductase	382	20	0.0	76.35%	2	F:oxidoreductase activity; P:oxidation-reduction process		IPR001395 (G3DSA:3.20.20.GENE3D); PD000288 (PRODOM), PTHR11732:SF13 (PANTHER)	Pc21g08930	gene	6811610	6813549	→	Pc21g08930	0.0401223	-0.0379929	-0.330513	---NA---	605	20	0.0	64.05%
Merged-P2_niaD18_chr3-4170318-2	P2_niaD18_chr4	chr4	2950227	2950327	+	2950277	VelA_shaking1_peaks.txt|VelA_shaking2_peaks.txt	2	P2_niaD18_chr4-103	P2_niaD18_chr4-152	P2_niaD18_chr4	334	NA	NA	NA	NA	NA	Pc13g15570	gene	2949160	2950087	←	Pc13g15570	0.745488	0.74248	1.01473	nicotinamide N-methyltransferase	270	20	7.80922e-143	76.4%	4	F:nicotinamide N-methyltransferase activity; C:cytoplasm; P:nicotinamide metabolic process; P:nicotinate nucleotide metabolic process	EC:2.1.1.1	PTHR14614 (PANTHER), PF10294 (PFAM), SSF53335 (SUPERFAMILY)	Pc13g15580	gene	2950870	2951340	→	Pc13g15580	-0.0170223	0.362721	0.720225	---NA---	156	14	6.50615e-68	8.57857e+13
Merged-P2_niaD18_chr2-8650196-2	P2_niaD18_chr1	chr1	4493684	4493802	+	4493743	VelA_shaking1_peaks.txt|VelA_shaking2_peaks.txt	2	P2_niaD18_chr1-569	P2_niaD18_chr1-765	P2_niaD18_chr1	331	NA	NA	NA	NA	NA	Pc22g10360	gene	4475481	4477647	←	Pc22g10360	0.0838661	-0.0609154	0.00128749	---NA---	319	1	9.10449e-109	100.0%	0	-		tmhmm (TMHMM)	Pc22g10300	gene	4493959	4495889	←	Pc22g10300	0.376353	0.0795279	-0.0844835	---NA---	489	18	0.0	553888888888888
Merged-P2_niaD18_chr1-8159795-2	P2_niaD18_chr1	chr1	9779635	9779791	+	9779713	VelA_shaking1_peaks.txt|VelA_shaking2_peaks.txt	2	P2_niaD18_chr1-615	P2_niaD18_chr1-719	P2_niaD18_chr1	330	NA	NA	NA	NA	NA	Pc13g10900	gene	9777599	9779273	→	Pc13g10900	0.273975	-0.137602	0.354143	MFS transporter family protein	484	20	0.0	76.8%	3	P:transport; C:integral to membrane; F:transporter activity	-	IPR011701 (PFAM); IPR016196 (SUPERFAMILY); PTHR11662 (PANTHER), PTHR11662:SF3 (PANTHER), PS50850 (PROFILE)	Pc13g10910	gene	9779910	9780236	→	Pc13g10910	-0.885581	-0.32413	-1.05225	---NA---	108	7	2.2621e-52	7.81429e+13
Merged-P2_niaD18_chr1-9456939-2	P2_niaD18_chr2	chr2	7468677	7468797	+	7468737	VelA_shaking1_peaks.txt|VelA_shaking2_peaks.txt	2	P2_niaD18_chr2-387	P2_niaD18_chr2-429	P2_niaD18_chr2	325	NA	NA	NA	NA	NA	Pc21g11530	gene	7466319	7468333	←	Pc21g11530	0.0122458	0.0444883	-0.264992	D-lactate dehydrogenase	590	20	0.0	86.45%	4	F:flavin adenine dinucleotide binding; P:oxidation-reduction process; F:D-lactate dehydrogenase (cytochrome) activity; P:pyruvate metabolic process	EC:1.1.2.4	IPR004113 (PFAM); IPR006094 (PFAM); IPR016164 (SUPERFAMILY); IPR016166 (PROFILE); IPR016167 (G3DSA:3.30.43.GENE3D); IPR016168 (G3DSA:3.30.465.GENE3D); PTHR11748 (PANTHER), PTHR11748:SF6 (PANTHER)	Pc21g11540	gene	7469135	7470257	→	Pc21g11540	0.371266	0.437384	0.355711	xylitol dehydrogenase	354	20	0.0	86.25%
Merged-P2_niaD18_chr1-10312450-2	P2_niaD18_chr4	chr4	169363	169539	+	169451	VelA_shaking1_peaks.txt|VelA_shaking2_peaks.txt	2	P2_niaD18_chr4-96	P2_niaD18_chr4-170	P2_niaD18_chr4	322	Pc16g00670	gene	168646	169933	f	Pc16g00660	gene	163869	165935	→	Pc16g00660	1.17295	0.0677237	-0.259097	oligopeptide transporter	617	20	0.0	76.75%	3	F:transporter activity; P:oligopeptide transport; C:membrane		IPR000109 (PANTHER); IPR016196 (SUPERFAMILY); PTHR11654:SF7 (PANTHER)	Pc16g00680	gene	171972	173010	→	Pc16g00680	-0.336512	-0.487685	-0.78655	extracellular lipase	307	20	0.0	61.05%
Merged-P2_niaD18_chr1-3977850-2	P2_niaD18_chr2	chr2	1175398	1175514	+	1175456	VelA_shaking1_peaks.txt|VelA_shaking2_peaks.txt	2	P2_niaD18_chr2-368	P2_niaD18_chr2-541	P2_niaD18_chr2	303	NA	NA	NA	NA	NA	Pc20g10740	gene	1172681	1174232	→	Pc20g10740	0.376901	1.56511	0.940724	---NA---	496	4	0.0	73.25%	0	-		SignalP (SIGNALP), tmhmm (TMHMM)	Pc20g10730	gene	1176101	1177814	←	Pc20g10730	-0.60555	-0.0550738	-0.39394	amino acid transporter	467	20	0.0	76.35%
Merged-P2_niaD18_chr1-56336-2	P2_niaD18_chr2	chr2	3314535	3314648	+	3314592	VelA_shaking1_peaks.txt|VelA_shaking2_peaks.txt	2	P2_niaD18_chr2-383	P2_niaD18_chr2-517	P2_niaD18_chr2	299	NA	NA	NA	NA	NA	Pc20g01550	gene	3311896	3313354	←	Pc20g01550	-0.123497	-0.204107	-0.119213	fructose-bisphosphatase	450	20	0.0	91.05%	4	P:fructose 2,6-bisphosphate metabolic process; F:ATP binding; F:6-phosphofructo-2-kinase activity; P:mannose metabolic process	EC:2.7.1.105	IPR003094 (PRINTS); IPR013078 (PFAM); IPR013079 (PFAM); IPR016260 (PIR); G3DSA:3.40.50.1240 (GENE3D), G3DSA:3.40.50.300 (GENE3D), PTHR10606:SF10 (PANTHER), SSF52540 (SUPERFAMILY), SSF53254 (SUPERFAMILY)	Pc20g01540	gene	3314854	3315892	←	Pc20g01540	0.573352	0.261943	0.54116	---NA---	283	20	1.43395e-161	63.9%
Merged-P2_niaD18_chr1-8190711-2	P2_niaD18_chr4	chr4	1795420	1795554	+	1795487	VelA_shaking1_peaks.txt|VelA_shaking2_peaks.txt	2	P2_niaD18_chr4-149	P2_niaD18_chr4-139	P2_niaD18_chr4	295	NA	NA	NA	NA	NA	Pc16g07390	gene	1790254	1792068	←	Pc16g07390	0.196702	-0.441617	-2.01276	glucose oxidase	1080	20	0.0	84.35%	5	F:flavin adenine dinucleotide binding; C:extracellular region; P:oxidation-reduction process; F:glucose oxidase activity; P:pentose-phosphate shunt	EC:1.1.3.4	IPR007867 (PFAM); G3DSA:3.30.560.10 (GENE3D), PTHR11552 (PANTHER), SSF51905 (SUPERFAMILY), SSF54373 (SUPERFAMILY)	Pc16g07410	gene	1796201	1798559	→	Pc16g07410	0.339344	-0.998085	-0.504652	sugar transporter	631	20	0.0	73.45%
Merged-P2_niaD18_chr4-1955156-2	P2_niaD18_chr1	chr1	12054064	12054189	+	12054127	VelA_shaking1_peaks.txt|VelA_shaking2_peaks.txt	2	P2_niaD18_chr1-754	P2_niaD18_chr1-782	P2_niaD18_chr1	292	NA	NA	NA	NA	NA	Pc04g00100	gene	12051511	12052971	←	Pc04g00100	-	-	-	RNA exonuclease	466	20	0.0	59.2%	4	F:exonuclease activity; C:intracellular; F:nucleic acid binding; F:zinc ion binding		IPR006055 (SMART); IPR012337 (SUPERFAMILY); IPR013520 (PFAM); IPR015880 (SMART); PTHR12801 (PANTHER)	Pc04g00070	gene	12057180	12057976	→	Pc04g00070	-	-	-	---NA---	205	2	1.11828e-102	96.5%
Merged-P2_niaD18_chr3-4010969-2	P2_niaD18_chr1	chr1	11824083	11824186	+	11824135	VelA_shaking1_peaks.txt|VelA_shaking2_peaks.txt	2	P2_niaD18_chr1-980	P2_niaD18_chr1-871	P2_niaD18_chr1	239	NA	NA	NA	NA	NA	Pc23g00860	gene	11820427	11820814	←	Pc23g00860	-0.0615951	-0.0502948	-0.139629	---NA---	105	1	5.46649e-39	100.0%	0	-		no IPS match	Pc23g00810	gene	11831028	11831968	→	Pc23g00810	-0.162785	1.43544	0.822446	---NA---	224	5	3.07153e-125	70.2%
Merged-P2_niaD18_chr3-52344-2	P2_niaD18_chr2	chr2	4494850	4494962	+	4494906	VelA_shaking1_peaks.txt|VelA_shaking2_peaks.txt	2	P2_niaD18_chr2-1333	P2_niaD18_chr2-676	P2_niaD18_chr2	176	NA	NA	NA	NA	NA	Pc19g00730	gene	4493977	4494579	←	Pc19g00730	0.0072713	-0.0661371	-0.31121	---NA---	200	20	1.83998e-106	56.5%	3	P:mycelium development; F:molecular_function; C:cellular_component		IPR001810 (PFAM)	Pc19g00720	gene	4495137	4496763	→	Pc19g00720	-	-	-	---NA---	461	20	0.0	55.1%
		astatistical peak value = average tag count found at peak normalized to 10 million total mapped tags
		bmicroarray data showing expressional changes in ΔPcvelA compared to wild type ΔPcku70 after 48, 60, and 96 h of cultivation (Hoff et al. 2010)
[truncated: 4 more columns]
